# Supplementary material for: Flower colour and size-signals vary with altitude and resulting climate on the tropical-subtropical islands of Taiwan
Source: Front Plant Sci. 2024 Feb 1;15:1304849. doi: 10.3389/fpls.2024.1304849 (PMC10867191; doi:10.3389/fpls.2024.1304849)
Supplement: Supplementary method S1 — Calculation details for green contrast and colour contrast. [file DataSheet_1.zip]

Archive with 22 entries (21 files):
- Data_&_figures_RScript/
- __MACOSX/._Data_&_figures_RScript
- Data_&_figures_RScript/.DS_Store
- __MACOSX/Data_&_figures_RScript/._.DS_Store
- Data_&_figures_RScript/flower examples without scale.jpg
- __MACOSX/Data_&_figures_RScript/._flower examples without scale.jpg
- Data_&_figures_RScript/mean-gc cc size.csv
- __MACOSX/Data_&_figures_RScript/._mean-gc cc size.csv
- Data_&_figures_RScript/hexagonVsElevation.csv
- __MACOSX/Data_&_figures_RScript/._hexagonVsElevation.csv
- Data_&_figures_RScript/frequency-gc cc size V2.pdf
- __MACOSX/Data_&_figures_RScript/._frequency-gc cc size V2.pdf
- Data_&_figures_RScript/alt vs size.pdf
- __MACOSX/Data_&_figures_RScript/._alt vs size.pdf
- Data_&_figures_RScript/spectra hexagon.R
- __MACOSX/Data_&_figures_RScript/._spectra hexagon.R
- Data_&_figures_RScript/spectra hexagon black.JPG
- __MACOSX/Data_&_figures_RScript/._spectra hexagon black.JPG
- Data_&_figures_RScript/size vs alt.R
- __MACOSX/Data_&_figures_RScript/._size vs alt.R
- Data_&_figures_RScript/tw50tree and trait 2.jpg
- __MACOSX/Data_&_figures_RScript/._tw50tree and trait 2.jpg
