# Supplementary material for: Flower colour and size-signals vary with altitude and resulting climate on the tropical-subtropical islands of Taiwan
Source: Front Plant Sci. 2024 Feb 1;15:1304849. doi: 10.3389/fpls.2024.1304849 (PMC10867191; doi:10.3389/fpls.2024.1304849)
Supplement: Supplementary method S1 — Calculation details for green contrast and colour contrast. [file DataSheet_1.zip › Data_&_figures_RScript/mean-gc cc size.csv]

group	gc.mean	gc.sd	gc.con	cc.mean	cc.sd	cc.con	size.mean	size.sd	size.con
Foothill	0.332	0.087	0.013	0.227	0.122	0.018	19.051	15.899	2.304
Submontane	0.320384217	0.094558519	0.011538434	0.210301635	0.10965573	0.01338066	18.74476744	15.0104413	1.831638143
Montane	0.330325912	0.086915983	0.013065657	0.221823257	0.107436649	0.016150429	18.63676471	13.75304974	2.067429097
Upper-montane	0.330503234	0.08039682	0.019251188	0.23245725	0.129163146	0.030928388	15.58955224	9.189884662	2.200537282
Alpine	0.325970734	0.079797487	0.026067179	0.227446089	0.112347493	0.036700181	14.89722222	7.489058156	2.446425664
