# Supplementary material for: Flower colour and size-signals vary with altitude and resulting climate on the tropical-subtropical islands of Taiwan
Source: Front Plant Sci. 2024 Feb 1;15:1304849. doi: 10.3389/fpls.2024.1304849 (PMC10867191; doi:10.3389/fpls.2024.1304849)
Supplement: Supplementary method S1 — Calculation details for green contrast and colour contrast. [file DataSheet_1.zip › Data_&_figures_RScript/hexagonVsElevation.csv]

no	chinese name	species name in R	family	humancolor	plotcolor	flowerpart	site	altitude	euv	eb	eg	beex	beey	gc	cc	beesat	beehue	beecolor	mad-hym	minad400-hym	minad500-hym	sz min	sz max	size	alt min	alt max	alt	group	origin
591	_____ __ __	Anaphalis_nepalensis	Asteraceae	White	#CDB791	head	Hohuan Mt.	3	0.54	0.943	0.886	0.3	0.23	0.385708551	0.377890237	0.435	37.527	b-g	30	30	70	25	30	27.5	2400	3697	3049	alpine	subtropical asia
594	____ ____ _	Erigeron_morrisonensis	Asteraceae	Yellow	#BC8200	head	Hohuan Mt.	3	0.53	0.485	0.78	0.216	-0.17	0.279573889	0.27459945	0.368	321.83	g	119.7	130	30	20	26	23	2500	3900	3200	alpine	endemic species
595	_____ ___ _	Hieracium_morii	Asteraceae	Yellow	#C29206	ligulate flower	Hohuan Mt.	3	0.924	0.802	0.821	-0.089	-0.07	0.320874406	0.1132411	0.174	218.18	uv	10	110	10	17	19	18	2800	3500	3150	alpine	endemic species
596	_____ __ __	Leontopodium_microphyllum	Asteraceae	White	#DBC6A1	bract	Hohuan Mt.	3	0.624	0.954	0.903	0.241	0.191	0.402728863	0.307504055	0.354	38.313	b-g	25	25	75	12	24	18	3200	3800	3500	alpine	endemic species
605	____ __ _	Berberis_brevisepala	Berberidaceae	Yellow	#E2A432	outer sepal	Hohuan Mt.	3	0.933	0.868	0.86	-0.063	-0.028	0.359563515	0.069456462	0.092	203.949	uv	19	119	19	6.6	10	8.3	2600	3600	3100	alpine	endemic species
607	____ __ _	Berberis_morrisonensis	Berberidaceae	Yellow	#C29627	outer sepal	Hohuan Mt.	3	0.85	0.812	0.827	-0.02	-0.026	0.327357113	0.033087536	0.057	233.195	uv	13	113	13	10	12	11	3000	3500	3250	alpine	endemic species
608	_____ __ _	Cynoglossum_alpestre	Boraginaceae	Blue	#566487	petal	Hohuan Mt.	3	0.822	0.927	0.716	-0.092	0.158	0.216006501	0.182656188	0.315	120.218	uv-b	84.5	1	101	10	12	11	2500	3500	3000	alpine	endemic species
614	_____ ____ __	Codonopsis_kawakamii	Campanulaceae	Yellow/Green	#A99043		Hohuan Mt.	3	0.904	0.861	0.814	-0.078	0.002	0.313848112	0.077819504	0.106	178.581	uv-b	109.3	118	18	15	20	17.5	2500	3500	3000	alpine	endemic species
617	_____ _____ __	Scabiosa_lacerifolia	Caprifoliaceae	Purple	#A696B2		Hohuan Mt.	3	0.629	0.957	0.854	0.195	0.216	0.353547441	0.290735007	0.352	47.92	b-g	62	21	9	30	40	35	2500	3900	3200	alpine	endemic species
620	____ __ _	Valeriana_kawakamii	Caprifoliaceae	White	#BAA59C	lobes	Hohuan Mt.	3	0.634	0.948	0.867	0.202	0.197	0.367424204	0.282455452	0.335	44.325	b-g	11	11	89	14	14	14	2800	3300	3050	alpine	endemic species
624	______ __ __	Silene_morrisonmontana_var._glabella	Caryophyllaceae	White	#D6BCA4	petal	Hohuan Mt.	3	0.913	0.959	0.896	-0.015	0.054	0.396127814	0.056016985	0.093	105.102	b	12	12	112	15	20	17.5	3000	3800	3400	alpine	endemic species
642	____ __ _	Gentiana_scabrida_var._punctulata	Gentianaceae	Yellow	#D6B253	petal	Hohuan Mt.	3	0.445	0.887	0.874	0.371	0.228	0.373975118	0.435645978	0.497	31.487	b-g	30.5	50	11	20	28	24	2600	3500	3050	alpine	endemic species
650	_____ __ _	Hypericum_nagasawae	Hypericaceae	Yellow	#FFB900	petal	Hohuan Mt.	3	0.974	0.894	0.892	-0.071	-0.039	0.391869549	0.080953399	0.113	208.798	uv	20	15	25	20	30	25	2300	3900	3100	alpine	endemic species
656	_____ __ _	Prunella_vulgaris_var._nanhutashanense	Lamiaceae	White	#B59F93	lower lip	Hohuan Mt.	3	0.632	0.941	0.858	0.196	0.196	0.357810773	0.277289052	0.331	45.034	b-g	27	27	73	10	12	11	3000	3600	3300	alpine	endemic species
662	____ __ __	Veratrum_formosanum	Melanthiaceae	Red/Purple	#491E25	petal	Hohuan Mt.	3	0.622	0.54	0.268	-0.306	0.095	0.231979498	0.320787567	0.466	162.786	uv-b				20	30	25	2500	3700	3100	alpine	endemic species
666	_____ __ __	Epilobium_hohuanense	Onagraceae	Pink	#C59DA0	petal	Hohuan Mt.	3	0.715	0.949	0.863	0.128	0.161	0.362764386	0.205632633	0.252	51.398	b-g	15	15	85	7	13	10	2500	3500	3000	alpine	endemic species
667	____ __ _	Amitostigma_alpestre	Orchidaceae	White/Pink	#C4B0AA	lip	Hohuan Mt.	3	0.592	0.956	0.883	0.252	0.218	0.382876208	0.333415121	0.389	40.923	b-g	15	15	85	9	12	10.5	2500	3800	3150	alpine	endemic species
677	_____ __ __	Lathraea_purpurea	Orobanchaceae	Purple	#AB939B	lower lip	Hohuan Mt.	3	0.816	0.948	0.843	0.024	0.118	0.343111411	0.12056746	0.168	78.758	b	2	2	102	10	12	11	3000	3100	3050	alpine	subtropical asia
684	____? __ _	Veronica_morrisonicola	Plantaginaceae	Blue	#847C9E	petal	Hohuan Mt.	3	0.815	0.947	0.8	-0.013	0.14	0.299993202	0.140398348	0.226	95.293	b	0	0	100	8	14	11	2300	3900	3100	alpine	endemic species
685	____? __ ____	Veronica_oligosperma	Plantaginaceae	White/Red	#BEA7A9	petal	Hohuan Mt.	3	0.827	0.957	0.874	0.04	0.106	0.374133407	0.113524068	0.148	69.14	b	0	0	100	8	10	9	2500	3500	3000	alpine	endemic species
689	____ ___ __ _	Primula_miyabeana	Primulaceae	Purple	#8F5E98	lobes	Hohuan Mt.	3	0.753	0.939	0.745	-0.007	0.19	0.245468633	0.189797645	0.296	92.005	b	46.3	10	0	10	14	12	2500	3500	3000	alpine	endemic species
690	____ ___ ____ _	Aconitum_fukutomei	Ranunculaceae	Purple	#564383	petal	Hohuan Mt.	3	0.678	0.913	0.612	-0.057	0.267	0.112396763	0.273240328	0.45	102.025	b	63.3	15	12	25	31	28	2500	3800	3150	alpine	endemic species
694	_____ __ __	Clematis_tsugetorum	Ranunculaceae	Purple	#54405F	sepal	Hohuan Mt.	3	0.546	0.858	0.542	-0.003	0.314	0.042457399	0.314019141	0.483	90.532	b	155	255	155	10	12	11	3000	3600	3300	alpine	endemic species
695	____ __ _	Ranunculus_formosa-montanus	Ranunculaceae	Yellow	#FFBF00	petal	Hohuan Mt.	3	0.954	0.769	0.891	-0.054	-0.153	0.391276967	0.162440681	0.285	250.621	uv-g	19	22	16	10	24	17	2600	3500	3050	alpine	endemic species
696	____ __ _	Ranunculus_junipericola	Ranunculaceae	Yellow	#E6AC00	petal	Hohuan Mt.	3	0.917	0.7	0.864	-0.046	-0.19	0.363741393	0.195705956	0.336	256.311	uv-g	19	25	13	8	12	10	2700	3600	3150	alpine	endemic species
700	______ __ _	Cotoneaster_morrisonensis	Rosaceae	White	#D7C4B0	petal	Hohuan Mt.	3	0.669	0.96	0.903	0.203	0.173	0.403418933	0.266807038	0.311	40.506	b-g	22	22	78	5	8	6.5	2500	3500	3000	alpine	endemic species
701	_____ __ _	Filipendula_kiraishiensis	Rosaceae	White	#C3B099	petal	Hohuan Mt.	3	0.528	0.946	0.879	0.304	0.243	0.378858085	0.389226083	0.449	38.633	b-g	23	23	77	6	8	7	3000	3900	3450	alpine	endemic species
704	____ __ _	Potentilla_leuconota	Rosaceae	Yellow	#F4AF00	petal	Hohuan Mt.	3	0.861	0.61	0.87	0.008	-0.256	0.370320977	0.255833012	0.406	271.903	uv-g	14	114	14	8	12	10	2700	3615	3158	alpine	subtropical asia
708	____ __ _	Rosa_morrisonensis	Rosaceae	White	#CEBD9B	petal	Hohuan Mt.	3	0.565	0.949	0.893	0.284	0.22	0.39283902	0.359082316	0.413	37.815	b-g	33	33	67	25	25	25	3000	3500	3250	alpine	endemic species
713	_____ __ __	Rubus_pungens	Rosaceae	Pink	#C896AB	petal	Hohuan Mt.	3	0.904	0.959	0.862	-0.037	0.076	0.361984878	0.084231271	0.143	115.694	b	21	21	121	12	20	16	2500	3500	3000	alpine	endemic species
716	___ __ _	Sibbaldia_procumbens	Rosaceae	Yellow	#9E7716	petal	Hohuan Mt.	3	0.846	0.731	0.745	-0.088	-0.064	0.244687511	0.108387952	0.163	216.105	uv	13	113	13	4	6	5	2400	3600	3000	alpine	temperate asia
718	____ __ _	Spiraea_hayatana	Rosaceae	White	#AE6F6E	petal	Hohuan Mt.	3	0.592	0.894	0.765	0.15	0.216	0.264814978	0.262666404	0.327	55.187	b-g	102	202	102	4	5	4.5	3000	3500	3250	alpine	endemic species
719	_____ __ ___	Spiraea_morrisonicola	Rosaceae	White/Pink	#B4938F	petal	Hohuan Mt.	3	0.589	0.936	0.841	0.218	0.221	0.340996619	0.310509431	0.371	45.326	b-g	21	21	79	4	5	4.5	3200	3900	3550	alpine	endemic species
723	____ __ ___	Viola_adenothrix_var._tsugitakaensis	Violaceae	White/Purple	#A4837E	lip	Hohuan Mt.	3	0.426	0.918	0.805	0.328	0.302	0.304712128	0.445825698	0.525	42.717	b-g	78.5	17	83	16	19	17.5	3200	3800	3500	alpine	endemic species
725	_____ __ _	Viola_biflora	Violaceae	Yellow	#E89C00	lip	Hohuan Mt.	3	0.838	0.577	0.844	0.006	-0.264	0.344140294	0.264502083	0.422	271.196	uv-g	19	119	19	10	15	12.5	2500	3500	3000	alpine	temperate asia
727	____ __ __	Viola_senzanensis	Violaceae	White/Purple	#A38E95	lip	Hohuan Mt.	3	0.697	0.941	0.832	0.117	0.177	0.331557878	0.212108576	0.265	56.619	b-g	12	12	88	10	15	12.5	2500	3600	3050	alpine	endemic species
2	_____ __ _	Hemigraphis_reptans	Acanthaceae	White	#A78F83	petal	Kenting	1	0.662	0.929	0.827	0.143	0.184	0.327499577	0.233334654	0.287	52.135	b-g	1	1	99	13	15	14	0	400	200	foothill	tropical asia
3	_____ __ _	Hygrophila_pogonocalyx	Acanthaceae	Purple	#6D6376	lower lip	TPBG	1	0.365	0.901	0.704	0.293	0.366	0.203845067	0.469246203	0.575	51.333	b-g	81	22	78	12.5	13	12.75	0	100	50	foothill	endemic species
4	___ __ __	Hypoestes_cumingiana	Acanthaceae	Pink	#8E6F9F	lower lip	Kenting	1	0.729	0.945	0.782	0.046	0.189	0.281701142	0.194784468	0.266	76.4	b	45	15	3	20	20	20	0	500	250	foothill	tropical asia
7	_____ __ __	Justicia_procumbens_var._hayatae	Acanthaceae	Pink	#C2A5B8	lower lip	Green Island	1	0.671	0.961	0.877	0.179	0.187	0.377174867	0.258742354	0.311	46.284	b-g	64.5	15	85		8	8	0	100	50	foothill	endemic species
16	___? __ _	Viburnum_luzonicum	Adoxaceae	White	#AB9A82	lobes	Yangming Mt.	1	0.499	0.926	0.844	0.298	0.255	0.34370991	0.392287232	0.457	40.518	b-g	27	27	73	4	5	4.5	100	700	400	foothill	tropical asia
17	__ __ _	Tetragonia_tetragonioides	Aizoaceae	Yellow	#D7A518	petal	Green Island	1	0.932	0.852	0.856	-0.066	-0.042	0.355571269	0.078091861	0.112	212.111	uv	103.5	116	16	3	5	4	0	100	50	foothill	cosmopolitan species
18	___ __ ___	Bretschneidera_sinensis	Akaniaceae	White/Red	#DDB0AC	petal	FSBG	1	0.788	0.958	0.889	0.087	0.12	0.388624884	0.148326161	0.184	53.991	b-g	10	10	90	40	50	45	300	639	470	foothill	subtropical asia
19	___ __ _	Sagittaria_trifolia	Alismataceae	White	#DCC7BD	petal	TPBG	1	0.725	0.966	0.908	0.159	0.149	0.408031351	0.217791198	0.257	43.217	b-g	9	9	91	24	40	32	0	750	375	foothill	cosmopolitan species
21	___ __ _	Semecarpus_gigantifolia	Anacardiaceae	White	#D0BAA3	petal	Kenting	1	0.769	0.955	0.892	0.107	0.124	0.3922743	0.163845839	0.199	49.249	b-g	17	17	83	12	14	13	0	300	150	foothill	tropical asia
23	_____ ____ _	Goniothalamus_amuyon	Annonaceae	Green	#A78F34	petal	Kenting	1	0.212	0.79	0.805	0.513	0.281	0.305121998	0.585248052	0.665	28.677	b-g	105	120	20		35	35	300	500	400	foothill	tropical asia
25	___ __ _	Anodendron_benthamianum	Apocynaceae	White	#DABB96	lobe	Yangming Mt.	1	0.594	0.947	0.892	0.258	0.204	0.392210821	0.329178245	0.379	38.36	b-g	18	18	82	30	50	40	100	800	450	foothill	endemic species
26	_?_ __ _	Cerbera_manghas	Apocynaceae	White	#F1DBD1	limb	Green Island	1	0.826	0.972	0.925	0.085	0.097	0.424591265	0.128847273	0.156	48.748	b-g	10	10	90	40	70	55	0	150	75	foothill	tropical asia
27	_____ __ __	Cynanchum_lanhsuense	Apocynaceae	Dark red	#4B2017	lobe	Orchid Island	1	0.159	0.361	0.257	0.085	0.153	0.242680454	0.175516696	0.222	60.919	b	192	292	192		10	10	0	400	200	foothill	endemic species
30	___ __ _	Jasminanthes_mucronata	Apocynaceae	White	#E6CAA6	lobe	Shizaitou Mt.	1	0.722	0.958	0.908	0.161	0.143	0.407615607	0.214771154	0.251	41.606	b-g	13	13	87	15	25	20	100	500	300	foothill	subtropical asia
32	___ __ __	Parsonsia_alboflavescens	Apocynaceae	Yellow/Green	#B99E53	lobe	Green Island	1	0.746	0.881	0.841	0.083	0.087	0.341210553	0.120419484	0.145	46.551	b-g	102.5	113	13	10	20	15	0	100	50	foothill	tropical asia
33	___ __ _	Rauvolfia_verticillata	Apocynaceae	White	#EAD4C0	lobe	Kenting	1	0.686	0.967	0.918	0.201	0.165	0.418003077	0.259824307	0.301	39.314	b-g	20	20	80	25	35	30	0	500	250	foothill	tropical asia
34	_____ __ _	Tabernaemontana_subglobosa	Apocynaceae	White	#D0BDAB	lobe	Orchid Island	1	0.718	0.957	0.896	0.155	0.15	0.39641499	0.215806294	0.256	44.167	b-g	20	20	80	30	54	42	0	100	50	foothill	tropical asia
35	____ __ _	Trachelospermum_asiaticum	Apocynaceae	White	#D2BBA8	lobe	Yangming Mt.	1	0.762	0.957	0.895	0.115	0.128	0.394510096	0.172215718	0.208	48.188	b-g	13	13	87	12	20	16	0	500	250	foothill	subtropical asia
36	____ __ _	Trachelospermum_lanyuense	Apocynaceae	White	#D3BB9D	lobe	Orchid Island	1	0.664	0.951	0.892	0.198	0.173	0.392492418	0.26317395	0.307	41.108	b-g	18	18	82	10	20	15	0	400	200	foothill	endemic species
37	__ __ __	Tylophora_ovata	Apocynaceae	Dark Red	#8A5C50	lobe	Shizaitou Mt.	1	0.786	0.845	0.677	-0.095	0.113	0.176952002	0.147632132	0.25	129.982	uv-b	191	291	191	8	10	9	0	900	450	foothill	subtropical asia
39	_____ __ _	Ilex_kusanoi	Aquifoliaceae	White	#BBA492	petal	Orchid Island	1	0.781	0.945	0.865	0.072	0.122	0.364826858	0.141513928	0.178	59.29	b-g	7	7	107		10	10	0	400	200	foothill	temperate asia
40	_____ __ _	Ilex_maximowicziana	Aquifoliaceae	White	#B89F7F	petal	Kenting	1	0.766	0.931	0.853	0.075	0.121	0.353427975	0.142387191	0.179	58.04	b-g	2	2	102		6	6	100	400	250	foothill	temperate asia
44	_____ __ __	Aristolochia_cucurbitifolia	Aristolochiaceae	Dark Red	#5E4143	1obe	TPBG	1	0.842	0.792	0.521	-0.278	0.11	0.020720329	0.299297925	0.443	158.372	uv-b	166	266	166		30	30	58	500	279	foothill	endemic species
45	_____ __ __	Aristolochia_zollingeriana	Aristolochiaceae	Dark brown/purplish	#230611	petal	Kenting	1	0.582	0.317	0.079	-0.436	-0.014	0.42094194	0.435994007	0.586	181.81	uv				15	25	20	0	150	75	foothill	tropical asia
53	___ ___ _	Aster_indicus	Asteraceae	Purple	#8B829A	ligulate flower	Kenting	1	0.528	0.943	0.81	0.244	0.274	0.309650966	0.366532427	0.444	48.295	b-g	75	15	85		25	25	0	500	250	foothill	subtropical asia
54	___ ___ __	Aster_oldhamii	Asteraceae	Purple	#CCB7BE	ray floret	TPBG	1	0.736	0.965	0.895	0.137	0.149	0.39484271	0.202725881	0.245	47.378	b-g	69.5	12	88		20	20	0	100	50	foothill	temperate asia
55	__ ____ _	Cirsium_brevicaule	Asteraceae	White	#BFAE9E	head	Kenting	1	0.505	0.949	0.878	0.323	0.258	0.377871284	0.413357608	0.476	38.607	b-g	20	20	80		35	35	0	100	50	foothill	temperate asia
57	______ ___ _	Crepidiastrum_taiwanianum	Asteraceae	Yellow	#E5A600	ligulate flower	Green Island	1	0.924	0.754	0.858	-0.057	-0.136	0.357581833	0.147947251	0.262	247.175	uv-g	19	21	17		16	16	0	200	100	foothill	endemic species
58	___ ____ __	Crossostephium_chinense	Asteraceae	Yellow/Green	#C9991C	head	Orchid Island	1	0.194	0.765	0.832	0.553	0.252	0.331934578	0.60740553	0.706	24.491	b-g	108.5	125	25		7	7	0	100	50	foothill	subtropical asia
59	__ ___ _	Farfugium_japonicum	Asteraceae	Yellow	#E8A200	ligulate flower	Yangming Mt.	1	0.938	0.749	0.854	-0.072	-0.147	0.354448653	0.164001324	0.289	243.816	uv-g	19.5	17	22	40	60	50	0	500	250	foothill	subtropical asia
60	__ ___ _	Glossocardia_bidens	Asteraceae	Yellow	#BE7F30	petal	Kenting	1	0.933	0.837	0.791	-0.123	-0.025	0.290757015	0.125241996	0.16	191.408	uv	25	125	25		10.5	10.5	0	100	50	foothill	tropical asia
61	_____ _____ _	Gynura_elliptica	Asteraceae	Orange	#D16A00	head	Orchid Island	1	0.278	0.368	0.745	0.404	-0.143	0.244751793	0.428693968	0.546	340.478	g	48	148	48	14	17	15.5	0	500	250	foothill	endemic species
67	____ ___ _	Vernonia_maritima	Asteraceae	Purple	#8E7791	head	Kenting	1	0.531	0.934	0.786	0.221	0.276	0.28569153	0.35336266	0.433	51.36	b-g	78	20	80	5	7	6	0	100	50	foothill	tropical asia
68	____ ___ _	Wedelia_prostrata	Asteraceae	Yellow	#FDA600	ligulate flower	Green Island	1	0.914	0.723	0.865	-0.042	-0.167	0.365241871	0.171965367	0.296	255.873	uv-g	26	126	26	16	22	19	0	100	50	foothill	subtropical asia
72	_____ __ ___	Begonia_fenicis	Begoniaceae	White/Pink	#D5B3B0	petal	Orchid Island	1	0.67	0.959	0.89	0.19	0.179	0.389976428	0.261308187	0.309	43.226	b-g	14	14	86	25	35	30	0	100	50	foothill	tropical asia
76	___ __ ___	Raphanus_raphanistrum_subsp._sativus	Brassicaceae	Pink	#CAB1B5	petal	Nrotheastern	1	0.773	0.961	0.888	0.099	0.131	0.387862162	0.164228221	0.202	52.711	b-g	11	11	89	30	50	40	0	100	50	foothill	temperate asia
77	____ __ _	Calophyllum_blancoi	Calophyllaceae	White	#E7D0BE	petal	Orchid Island	1	0.78	0.967	0.915	0.117	0.119	0.415246713	0.167458556	0.2	45.52	b-g	11	11	89	10	15	12.5	0	200	100	foothill	tropical asia
78	____ __ _	Calophyllum_inophyllum	Calophyllaceae	White	#CFBCAC	petal	Kenting	1	0.825	0.96	0.896	0.062	0.099	0.396235299	0.1169726	0.147	58.049	b-g	10	10	90	20	30	25	0	200	100	foothill	tropical asia
86	____ __ __	Euonymus_cochinchinensis	Celastraceae	Yellow/Green	#C1A259	petal	Kenting	1	0.404	0.881	0.85	0.386	0.255	0.349635847	0.462274834	0.529	33.416	b-g	105.5	119	19	10	15	12.5	100	500	300	foothill	subtropical asia
87	____ __ __	Euonymus_japonicus	Celastraceae	Yellow/Green	#D1B067	petal	TPBG	1	0.819	0.913	0.873	0.047	0.067	0.372896791	0.081655485	0.101	54.906	b-g	101	111	11	12	16	14	100	500	300	foothill	temperate asia
88	____ __ _	Gymnosporia_emarginata	Celastraceae	White	#BCAA85	petal	Orchid Island	1	0.519	0.933	0.868	0.302	0.239	0.36814124	0.385420931	0.444	38.34	b-g	33	33	67	10	12	11	0	50	25	foothill	subtropical asia
90	____ __ __	Garcinia_subelliptica	Clusiaceae	Yellow/Green	#D2B972	petal	Green Island	1	0.304	0.921	0.884	0.502	0.327	0.384021534	0.599144709	0.685	33.045	b-g	24	37	11	8	12	10	0	230	115	foothill	tropical asia
92	____ __ __	Terminalia_catappa	Combretaceae	White/Yellow	#BE976A	1obe	Orchid Island	1	0.742	0.906	0.838	0.083	0.115	0.337894797	0.141898513	0.176	54.393	b-g				5	6	5.5	0	100	50	foothill	tropical asia
97	___ __ __	Hewittia_malabarica	Convolvulaceae	White/Yellow	#EEC8A5	petal	Kenting	1	0.925	0.962	0.908	-0.014	0.045	0.408367485	0.047464394	0.079	107.771	b	23	29	17	25	30	27.5	0	600	300	foothill	tropical asia
98	____ __ _	Ipomoea_imperati	Convolvulaceae	White	#EFD9BD	petal	Kenting	1	0.688	0.966	0.921	0.202	0.162	0.420739716	0.258773768	0.298	38.716	b-g	23	23	77	35	40	37.5	0	100	50	foothill	tropical asia
99	___ __ __	Ipomoea_littoralis	Convolvulaceae	Pink	#C696B5	petal	Kenting	1	0.734	0.96	0.863	0.111	0.161	0.362561079	0.196119031	0.244	55.379	b-g	41.7	8	2	30	45	37.5	0	100	50	foothill	tropical asia
100	__ __ __	Ipomoea_pes-caprae_subsp._brasiliensis	Convolvulaceae	Pink	#AD7EA0	petal	Green Island	1	0.71	0.947	0.818	0.093	0.183	0.317797124	0.205275476	0.261	62.907	b	43.7	12	2	40	50	45	0	100	50	foothill	tropical asia
101	___ __ _	Merremia_gemella	Convolvulaceae	Yellow	#E2A31E	petal	Kenting	1	0.956	0.867	0.859	-0.085	-0.04	0.358817744	0.093681686	0.126	205.524	uv	12.5	8	17		25	25	0	200	100	foothill	tropical asia
104	______ __ _	Kalanchoe_garambiensis	Crassulaceae	Yellow	#FEB206	petal	TPBG	1	0.939	0.86	0.88	-0.051	-0.049	0.380273022	0.070871321	0.117	224.294	uv	29	8	23		20	20	0	100	50	foothill	endemic species
105	___ __ _	Sedum_formosanum	Crassulaceae	Yellow	#BD9114	petal	Green Island	1	0.881	0.787	0.817	-0.055	-0.062	0.317151046	0.082728413	0.142	228.211	uv	13	113	13		10	10	0	100	50	foothill	tropical asia
108	____ __ _	Trichosanthes_quinquangulata	Cucurbitaceae	White	#F5D9B7	lobe	Orchid Island	1	0.723	0.964	0.921	0.171	0.142	0.420594539	0.222306942	0.258	39.828	b-g	20	20	80	40	60	50	0	450	225	foothill	tropical asia
109	__ __ _	Diospyros_discolor	Ebenaceae	White	#D4AC82	lobe	Green Island	1	0.704	0.934	0.875	0.148	0.144	0.374880345	0.206791126	0.246	44.327	b-g	27	27	73	12	14	13	0	200	100	foothill	tropical asia
110	___ ____ _	Diospyros_maritima	Ebenaceae	White	#DFC3A1	lobe	Kenting	1	0.782	0.956	0.902	0.104	0.114	0.40151829	0.154199719	0.186	47.784	b-g	12	12	88		12	12	0	200	100	foothill	tropical asia
111	_____ __ _	Ehretia_philippinensis	Ehretiaceae	White	#DEC1A4	petal	Orchid Island	1	0.784	0.956	0.901	0.101	0.114	0.400514105	0.152035876	0.184	48.444	b-g	18	18	82	6	10	8	0	100	50	foothill	temperate asia
113	____ __ _	Elaeocarpus_argenteus	Elaeocarpaceae	White	#D3BFA5	petal	Green Island	1	0.755	0.955	0.897	0.123	0.129	0.397171386	0.178293016	0.214	46.446	b-g	22	22	78		8	8	0	450	225	foothill	tropical asia
120	____ __ __	Rhododendron_kanehirai	Ericaceae	Pink	#CE769D	petal	TPBG	1	0.687	0.945	0.818	0.114	0.193	0.318088092	0.223799676	0.282	59.424	b-g	34.3	5	15	30	50	40	0	400	200	foothill	endemic species
123	___ __ __	Euphorbia_jolkinii	Euphorbiaceae	Yellow/Green	#BF9F28	bract	TPBG	1	0.816	0.816	0.84	0.021	-0.012	0.3399311	0.024106267	0.031	329.91	g	123	115	15	8.5	15.5	12	10	228	119	foothill	temperate asia
124	__ __ __	Melanolepis_multiglandulosa	Euphorbiaceae	Yellow/Green	#B89B57	sepal	Orchid Island	1	0.888	0.896	0.839	-0.042	0.032	0.33912593	0.053166625	0.086	142.812	uv-b	105.5	120	20	8	12	10	100	400	250	foothill	tropical asia
125	___ __ _	Alysicarpus_vaginalis	Fabaceae	Red	#8A464F	Standard	Orchid Island	1	0.944	0.867	0.627	-0.275	0.082	0.127118073	0.286646964	0.415	163.462	uv-b	64	2	98	6	7	6.5	0	700	350	foothill	tropical asia
127	___ __ _	Caesalpinia_crista	Fabaceae	Yellow	#DF9900	Wing	Kenting	1	0.93	0.777	0.84	-0.078	-0.109	0.340474811	0.133658317	0.232	234.357	uv	17.5	12	23	18	26	22	0	214	107	foothill	cosmopolitan species
128	___ __ __	Canavalia_lineata	Fabaceae	Pink	#91678E	Standard	Kenting	1	0.687	0.931	0.756	0.06	0.21	0.256299859	0.217922858	0.293	74.094	b	45	15	9		30	30	0	100	50	foothill	subtropical asia
129	___ __ __	Canavalia_rosea	Fabaceae	Pink	#8D3F79	Standard	Orchid Island	1	0.742	0.904	0.64	-0.088	0.213	0.140299343	0.230281143	0.389	112.579	b	116	216	116		25	25	0	100	50	foothill	tropical asia
130	_____ __ _	Chamaecrista_garambiensis	Fabaceae	Yellow	#D58E2E	petal	Kenting	1	0.949	0.859	0.827	-0.105	-0.029	0.327492874	0.109312152	0.136	195.6	uv	42.3	7	31		25	25	0	100	50	foothill	endemic species
131	______ __ _	Crotalaria_similis	Fabaceae	Yellow	#F19300	Standard	Kenting	1	0.931	0.739	0.84	-0.079	-0.147	0.339881602	0.16685735	0.293	241.721	uv-g	27	19	35		12	12	0	100	50	foothill	endemic species
132	____ __ _	Dendrolobium_umbellatum	Fabaceae	White	#BFAE98	Standard	Orchid Island	1	0.683	0.946	0.877	0.168	0.166	0.37661163	0.236111157	0.281	44.736	b-g	24	24	76	9	10	9.5	0	200	100	foothill	tropical asia
133	____ __ _	Derris_oblonga	Fabaceae	White	#BCA78A	Standard	Kenting	1	0.522	0.936	0.865	0.297	0.243	0.364682298	0.383418798	0.443	39.235	b-g	22	22	78		12	12	0	100	50	foothill	subtropical asia
134	__ __ _	Erythrina_variegata	Fabaceae	Red	#B20000	Standard	TPBG	1	0.706	0.402	0.477	-0.199	-0.189	0.023364024	0.274362446	0.449	223.635	uv	109	209	109	50	100	75	0	50	25	foothill	tropical asia
135	_____ __ _	Galactia_tashiroi	Fabaceae	Purple	#7C3678	Standard	Kenting	1	0.424	0.898	0.595	0.148	0.388	0.094637354	0.415540274	0.54	69.154	b	67.5	12	88		10	10	0	100	50	foothill	temperate asia
137	_____ __ __	Indigofera_byobiensis	Fabaceae	Pink	#B69990	Standard	Kenting	1	0.669	0.938	0.849	0.156	0.179	0.34895922	0.237291099	0.288	49.055	b-g	18	18	82	4	5	4.5	0	50	25	foothill	endemic species
138	____ __ _	Indigofera_pedicellata	Fabaceae	Red	#B53D5E	Standard	Kenting	1	0.951	0.895	0.673	-0.24	0.083	0.173423562	0.254094506	0.372	160.98	uv-b	70.5	39	61	8.5	9.5	9	0	50	25	foothill	subtropical asia
141	____ __ _	Indigofera_trifoliata	Fabaceae	Red	#BC4C62	Standard	Orchid Island	1	0.951	0.903	0.714	-0.205	0.071	0.213754095	0.21734181	0.318	160.979	uv-b	68	38	62	6	7	6.5	0	100	50	foothill	tropical asia
142	____ __ _	Indigofera_zollingeriana	Fabaceae	Red	#A52E4E	Standard	Orchid Island	1	0.942	0.862	0.603	-0.294	0.09	0.102586334	0.307122401	0.446	162.985	uv-b	111	211	111		9	9	0	100	50	foothill	tropical asia
144	____ __ _	Millettia_pulchra_var._microphylla	Fabaceae	Purple	#712770	Wing	TPBG	1	0.683	0.885	0.528	-0.134	0.28	0.027883501	0.310171556	0.528	115.668	b	136	236	136		10	10	0	200	100	foothill	endemic species
146	____ __ __	Mucuna_membranacea	Fabaceae	Dark purple	#140615	Standard	Orchid Island	1	0.582	0.343	0.066	-0.446	0.019	0.433522822	0.446463262	0.614	177.577	uv-b				50	70	60	0	100	50	foothill	temperate asia
147	___ __ __	Pongamia_pinnata	Fabaceae	Purple	#968097	Wing	Yangming Mt.	1	0.675	0.94	0.808	0.115	0.199	0.307916847	0.22994204	0.29	59.877	b-g	69.5	17	83	12	14	13	0	50	25	foothill	tropical asia
149	____ __ _	Rhynchosia_minima	Fabaceae	Yellow	#EE9626	Standard	Kenting	1	0.953	0.861	0.848	-0.091	-0.039	0.347691379	0.099257657	0.131	203.408	uv	24.5	12	37	6	8	7	0	500	250	foothill	temperate asia
150	___ __ _	Sophora_tomentosa	Fabaceae	Yellow	#DE8700	Standard	Orchid Island	1	0.704	0.421	0.809	0.09	-0.336	0.308543854	0.347459592	0.541	285.041	uv-g	32	132	32		22	22	0	50	25	foothill	tropical asia
151	_____ __ __	Tephrosia_obovata	Fabaceae	Pink	#AE7D9E	Standard	Kenting	1	0.629	0.945	0.816	0.163	0.222	0.316343031	0.275536046	0.341	53.841	b-g	47.3	16	16	9	10	9.5	0	50	25	foothill	tropical asia
152	___ __ _	Uraria_crinita	Fabaceae	Purple	#550F57	Standard	TPBG	1	0.582	0.812	0.355	-0.196	0.343	0.144528413	0.395133007	0.68	119.764	b	168	268	168	7	8	7.5	0	100	50	foothill	tropical asia
153	___ __ _	Vigna_marina	Fabaceae	Yellow	#DBA01E	Standard	Orchid Island	1	0.944	0.851	0.852	-0.08	-0.047	0.351905621	0.092682697	0.131	210.363	uv	15	11	19	15	18	16.5	0	100	50	foothill	tropical asia
157	____ __ __	Centaurium_japonicum	Gentianaceae	Pink	#872E82	petal	Orchid Island	1	0.833	0.919	0.612	-0.191	0.196	0.112083321	0.274072503	0.457	134.243	uv-b	42	10	27	10	13	11.5	0	100	50	foothill	temperate asia
164	___ __ _	Scaevola_taccada	Goodeniaceae	White	#D4BDAF	petal	Green Island	1	0.833	0.962	0.898	0.057	0.096	0.39775402	0.111762706	0.141	59.627	b-g	2	2	102	20	25	22.5	0	100	50	foothill	tropical asia
165	___ __ __	Heliotropium_indicum	Heliotropiaceae	Purple	#B19E9D	lobe	Orchid Island	1	0.554	0.946	0.858	0.263	0.24	0.357818103	0.35635688	0.419	42.42	b-g	19	19	81	4.5	5	4.75	0	700	350	foothill	tropical asia
166	___ __ __	Hernandia_nymphaeifolia	Hernandiaceae	White	#E3C7A4	petal	Kenting	1	0.551	0.955	0.905	0.306	0.227	0.405127696	0.38125017	0.438	36.554	b-g	21	21	79		8.5	8.5	0	100	50	foothill	tropical asia
171	_____ __ _	Hypericum_formosanum_1	Hypericaceae	Yellow	#F9AC07	petal	FSBG	1	0.963	0.872	0.875	-0.076	-0.048	0.375381871	0.089472069	0.129	212.093	uv	20.5	16	25	25	35	30	0	500	250	foothill	endemic species
174	___ __ __	Nothapodytes_nimmoniana	Icacinaceae	White/Yellow	#CCAD72	petal	Green Island	1	0.862	0.926	0.872	0.009	0.059	0.37157533	0.059790444	0.085	81.795	b	7	107	7	7.4	10	8.7	0	450	225	foothill	subtropical asia
180	____ __ __	Callicarpa_japonica_var._luxurians	Lamiaceae	Pink	#B590A8	petal	Green Island	1	0.774	0.954	0.847	0.063	0.143	0.347325148	0.156562579	0.201	66.086	b	65.5	12	88	4	6	5	200	400	300	foothill	temperate asia
187	______ __ _	Coleus_formosanus	Lamiaceae	Purple	#847EAA	lower lip	Green Island	1	0.808	0.953	0.811	0.003	0.144	0.311193175	0.143866565	0.218	88.826	b	57.3	7	4	10	12	11	0	200	100	foothill	subtropical asia
188	___ __ ___	Leonurus_japonicus	Lamiaceae	Pink	#9F6B87	lower lip	TPBG	1	0.781	0.927	0.765	-0.013	0.154	0.265205478	0.1546646	0.248	94.99	b	63	6	94	14	16	15	0	727	364	foothill	cosmopolitan species
191	_____ __ __	Premna_hengchunensis	Lamiaceae	Yellow/Green	#C3A871	petal	Kenting	1	0.599	0.916	0.862	0.227	0.185	0.362092035	0.293388847	0.339	39.175	b-g	74.7	17	17	4	7	5.5	0	500	250	foothill	endemic species
193	___ __ __	Premna_serratifolia	Lamiaceae	White/Green	#B2985D	petal	Kenting	1	0.398	0.883	0.832	0.376	0.268	0.332286308	0.461351913	0.53	35.455	b-g	191	291	191	4	5	4.5	100	300	200	foothill	tropical asia
197	_____ __ _	Scutellaria_tashiroi	Lamiaceae	White	#A2968E	lower lip	Taroko	1	0.676	0.936	0.839	0.142	0.179	0.339352564	0.227935362	0.28	51.556	b-g	18	18	82	24	28	26	100	800	450	foothill	endemic species
198	_____ __ __	Suzukia_luchuensis	Lamiaceae	Pink	#B288A7	lower lip	Green Island	1	0.705	0.951	0.836	0.114	0.181	0.336392923	0.213562336	0.268	57.804	b-g	46	13	12	11	13	12	0	50	25	foothill	temperate asia
199	__ __ __	Vitex_negundo	Lamiaceae	Purple	#A28C81	petal	Kenting	1	0.562	0.924	0.82	0.224	0.233	0.320200566	0.323520925	0.388	46.196	b-g	21	21	79	8	14	11	100	500	300	foothill	tropical asia
200	____ __ _	Vitex_trifolia_subsp._litoralis	Lamiaceae	Purple	#9486A9	lower lip	Orchid Island	1	0.751	0.953	0.826	0.065	0.164	0.325689054	0.176576308	0.229	68.491	b	57.7	13	3	10	14	12	0	100	50	foothill	cosmopolitan species
201	___ __ _	Volkameria_inermis	Lamiaceae	White	#EED7C2	petal	Orchid Island	1	0.759	0.968	0.92	0.14	0.128	0.420244115	0.189314855	0.223	42.516	b-g	18	18	82		16	16	0	200	100	foothill	tropical asia
205	__ __ __	Barringtonia_racemosa	Lecythidaceae	White/Green	#D2BB90	petal	TPBG	1	0.934	0.951	0.892	-0.037	0.038	0.391531903	0.053182956	0.089	134.223	uv-b	37	37	137	60	80	70	0	100	50	foothill	tropical asia
206	____ __ _	Utricularia_gibba	Lentibulariaceae	Yellow	#F3B620	petal	TPBG	1	0.946	0.876	0.883	-0.055	-0.038	0.382566103	0.066934084	0.099	215.101	uv	30.7	6	14	8	16	12	0	599	300	foothill	cosmopolitan species
208	____ ____ _	Lilium_longiflorum_var._scabrum	Liliaceae	White	#B8A69A	perianth	Green Island	1	0.718	0.948	0.867	0.129	0.155	0.367187847	0.201980856	0.246	50.275	b-g	6	6	94	80	100	90	0	500	250	foothill	endemic species
213	____ __ _	Geniostoma_rupestre	Loganiaceae	White	#CAA886	corolla/lobe	Green Island	1	0.839	0.937	0.87	0.027	0.083	0.369621841	0.086983911	0.115	71.998	b	7	7	93	3	3.6	3.3	0	300	150	foothill	tropical asia
215	___ __ _	Pemphis_acidula	Lythraceae	White	#DBC9BF	petal	Green Island	1	0.788	0.966	0.909	0.105	0.118	0.409343927	0.157776124	0.191	48.182	b-g	12	12	88	12	16	14	0	100	50	foothill	tropical asia
217	_____ __ _	Michelia_compressa_var._lanyuensis	Magnoliaceae	White	#E7C69B	petal	Kenting	1	0.551	0.951	0.903	0.305	0.224	0.40342644	0.378737957	0.435	36.234	b-g	22	22	78	30	40	35	0	500	250	foothill	endemic species
218	____ __ _	Tristellateia_australasiae	Malpighiaceae	Yellow	#FFC200	petal	Kenting	1	0.958	0.876	0.895	-0.055	-0.051	0.395237271	0.074648548	0.121	222.937	uv	12	11	13	20	25	22.5	0	200	100	foothill	tropical asia
220	_____ __ _	Abutilon_indicum_var._guineense	Malvaceae	Yellow	#EA9222	petal	Orchid Island	1	0.952	0.853	0.84	-0.096	-0.043	0.34033544	0.105559461	0.14	204.082	uv	26.5	15	38	20	25	22.5	0	100	50	foothill	tropical asia
221	___ _____ _	Heritiera_littoralis	Malvaceae	Green	#85684F	petal	TPBG	1	0.664	0.834	0.705	0.036	0.149	0.205009287	0.153552856	0.21	76.552	b					4	4	0	100	50	foothill	tropical asia
222	___ __ __	Hibiscus_mutabilis	Malvaceae	Pink	#CFABAF	petal	TPBG	1	0.625	0.957	0.882	0.223	0.204	0.382176201	0.302073674	0.355	42.429	b-g	57.5	20	80	70	120	95	0	800	400	foothill	subtropical asia
224	__ ____ _	Hibiscus_tilliaceus	Malvaceae	Yellow	#CAAE50	petal	Green Island	1	0.559	0.885	0.866	0.266	0.172	0.366381837	0.317239166	0.363	32.926	b-g	26	74	26	60	75	67.5	0	300	150	foothill	tropical asia
226	_____ __ _	Reevesia_formosana	Malvaceae	White	#D6BE9D	petal	Wulai	1	0.651	0.951	0.896	0.212	0.178	0.395718473	0.276517833	0.321	39.941	b-g	27	27	73	14	20	17	100	700	400	foothill	endemic species
227	______ __ __	Sida_insularis	Malvaceae	Yellow	#CE813E	petal	Kenting	1	0.946	0.866	0.806	-0.121	-0.01	0.305782401	0.121574345	0.161	184.664	uv	23.5	3	44	10	15	12.5	0	100	50	foothill	tropical asia
228	____ __ __	Sida_rhombifolia	Malvaceae	Yellow	#B07B4C	petal	Orchid Island	1	0.943	0.88	0.783	-0.138	0.017	0.283383624	0.139238266	0.196	172.966	uv-b	21	121	21	10	15	12.5	0	300	150	foothill	subtropical asia
229	____ __ __	Sterculia_ceramica	Malvaceae	Yellow/Green	#B48A4C	sepal	Kenting	1	0.611	0.853	0.807	0.169	0.144	0.306791584	0.221995948	0.258	40.291	b-g	190	290	190		10	10	0	450	225	foothill	tropical asia
231	___ __ __	Urena_lobata	Malvaceae	Pink	#9E7086	petal	TPBG	1	0.649	0.924	0.772	0.107	0.214	0.272459368	0.238862944	0.305	63.358	b	56.5	14	86		15	15	0	913	457	foothill	tropical asia
232	____ __ _	Donax_canniformis	Marantaceae	White	#D4C39F	petal	Kenting	1	0.362	0.952	0.899	0.465	0.321	0.399044286	0.565637255	0.649	34.626	b-g	33	33	67	20	34	27	0	450	225	foothill	tropical asia
241	___ __ __	Melastoma_malabathricum	Melastomataceae	Pink	#B885BA	petal	Green Island	1	0.619	0.96	0.843	0.194	0.228	0.34303041	0.299520153	0.365	49.692	b-g	46.3	15	7	40	60	50	0	700	350	foothill	subtropical asia
242	_____ __ _	Memecylon_lanceolatum	Melastomataceae	Blue	#786C7B	petal	Kenting	1	0.67	0.913	0.739	0.059	0.208	0.2385818	0.216595131	0.291	74.143	b	145	245	145	10	20	15	300	500	400	foothill	tropical asia
244	_____ __ __	Myristica_ceylanica	Myristicaceae	Brown	#C58134	petal	Kenting	1	0.569	0.792	0.794	0.195	0.111	0.294018288	0.224683905	0.256	29.642	b-g	43	143	43		8	8	50	300	175	foothill	tropical asia
245	_____ __ __	Myristica_elliptica_var._simiarum	Myristicaceae	White/Yellow	#A67019	petal	Kenting	1	0.44	0.675	0.732	0.253	0.089	0.231928763	0.268151124	0.324	19.388	b-g	42	142	42	8	12	10	50	300	175	foothill	tropical asia
246	___ __ _	Decaspermum_gracilentum	Myrtaceae	White	#D0B9A0	petal	Kenting	1	0.704	0.952	0.891	0.162	0.154	0.390934317	0.223512434	0.265	43.719	b-g	17	17	83	7.5	10	8.75	0	500	250	foothill	subtropical asia
247	___ __ __	Rhodomyrtus_tomentosa	Myrtaceae	Pink	#C580A4	petal	Green Island	1	0.774	0.95	0.832	0.05	0.147	0.332229741	0.155588007	0.205	71.078	b	37	8	0	20	40	30	0	500	250	foothill	tropical asia
248	____ __ _	Syzygium_tripinnatum	Myrtaceae	White	#CEB8A3	petal	Orchid Island	1	0.726	0.954	0.89	0.142	0.146	0.390240503	0.20406486	0.244	45.802	b-g	18	18	82	20	30	25	300	500	400	foothill	tropical asia
250	______ __ _	Olax_imbricata	Olacaceae	White	#EED5A7	petal	Orchid Island	1	0.746	0.959	0.916	0.147	0.128	0.415939499	0.194667091	0.227	40.954	b-g	33	33	67		20	20	22	200	111	foothill	tropical asia
251	____ __ _	Chionanthus_ramiflorus	Oleaceae	White	#D2B499	petal	Kenting	1	0.838	0.95	0.886	0.042	0.088	0.386446771	0.0973076	0.125	64.74	b	10	10	90	3	5	4	15	480	248	foothill	tropical asia
252	___ __ _	Chionanthus_retusus	Oleaceae	White	#D6C0B5	petal	TPBG	1	0.861	0.963	0.901	0.035	0.082	0.401353188	0.088912308	0.115	67.081	b	4	4	96	40	60	50	5	250	128	foothill	subtropical asia
256	___ __ _	Ludwigia_octovalvis	Onagraceae	Yellow	#D4901D	petal	TPBG	1	0.954	0.848	0.829	-0.108	-0.043	0.329197861	0.116144452	0.151	201.85	uv	20	12	28	10	30	20	3	750	377	foothill	tropical asia
266	____ __ __	Dendrobium_goldschmidtianum	Orchidaceae	Purple	#631C63	sepal	Orchid Island	1	0.759	0.868	0.456	-0.263	0.26	0.044285034	0.370084554	0.615	135.285	uv-b	132	232	132	30	44	37	200	400	300	foothill	tropical asia
267	___ __ __	Eulophia_pulchra	Orchidaceae	White/Yellow	#A68156	lip	Pingtung jiupeng	1	0.568	0.864	0.787	0.19	0.186	0.287123273	0.265707183	0.316	44.505	b-g				20	32	26	100	400	250	foothill	tropical asia
268	_____ __ __	Eulophia_pulchra_var._actinomorpha	Orchidaceae	Green/Purple	#6D563E	lip	Pingtung jiupeng	1	0.787	0.787	0.615	-0.149	0.086	0.115082018	0.172224763	0.267	149.907	uv-b				26	28	27	0	200	100	foothill	endemic species
275	_____ __ __	Liparis_henryi	Orchidaceae	Yellow/Green	#977C27	lip	Orchid Island	1	0.829	0.771	0.757	-0.062	-0.022	0.256996909	0.066215085	0.084	199.568	uv	106.5	122	22	18	30	24	16	520	268	foothill	endemic species
279	____ __ __	Spathoglottis_plicata	Orchidaceae	Pink	#C08FBE	lip	Orchid Island	1	0.797	0.963	0.858	0.053	0.136	0.358185423	0.145710814	0.189	68.545	b	45.3	7	17	32	46	39	32	480	256	foothill	tropical asia
281	_____ __ _	Zeuxine_affinis	Orchidaceae	White	#B8A794	lip	Orchid Island	1	0.47	0.943	0.867	0.344	0.274	0.367158662	0.439510166	0.506	38.556	b-g	19	19	81	9	12	10.5	17	520	269	foothill	tropical asia
288	__ ____ _	Philydrum_lanuginosum	Philydraceae	Yellow	#B98D33	corolla	TPBG	1	0.884	0.831	0.812	-0.062	-0.016	0.311810469	0.064291778	0.08	194.867	uv	13	113	13	16	20	18	4	100	52	foothill	cosmopolitan species
289	______ _ _	Glochidion_lanceolatum	Phyllanthaceae	Green	#B2934E	sepal	TPBG	1	0.79	0.867	0.823	0.028	0.06	0.323151362	0.066609652	0.085	64.852	b				2	3	2.5	6	750	378	foothill	tropical asia
290	____ __ __	Pittosporum_pentandrum	Pittosporaceae	White/Yellow	#D9B687	petal	Kenting	1	0.692	0.938	0.885	0.167	0.15	0.385107222	0.224092483	0.263	41.863	b-g	11	11	89		5	5	3	300	152	foothill	tropical asia
291	___ __ _	Bacopa_monnieri	Plantaginaceae	White	#B2A09A	petal	Kenting	1	0.644	0.946	0.86	0.186	0.194	0.359551107	0.268883052	0.322	46.087	b-g	17	17	83		8	8	0	200	100	foothill	tropical asia
292	___ __ __	Limnophila_aromatica	Plantaginaceae	Purple	#A596A7	petal	TPBG	1	0.725	0.953	0.85	0.108	0.166	0.349563509	0.198010095	0.248	56.901	b-g	8	8	92	6	9	7.5	4	520	262	foothill	tropical asia
293	___ __ _	Portulaca_oleracea	Portulacaceae	Yellow	#C38E46	petal	Orchid Island	1	0.933	0.877	0.822	-0.096	0	0.322000217	0.095760324	0.13	180.186	uv	19	119	19	6	10	8	2	500	251	foothill	cosmopolitan species
295	___ __ _	Androsace_umbellata	Primulaceae	White	#D7BC98	petal	Nrotheastern	1	0.523	0.947	0.893	0.32	0.239	0.392704773	0.399395714	0.459	36.812	b-g	24	24	76	5	7	6	4	200	102	foothill	subtropical asia
298	____ __ __	Ardisia_elliptica	Primulaceae	Pink	#BF9998	lobe	Orchid Island	1	0.609	0.944	0.855	0.213	0.212	0.354802849	0.300971689	0.359	44.893	b-g	20	20	80	14	18	16	6	480	243	foothill	tropical asia
300	__ __ _	Ardisia_sieboldii	Primulaceae	White	#D1BA9E	petal	Green Island	1	0.724	0.951	0.891	0.145	0.144	0.391359814	0.204127088	0.243	44.675	b-g	25	25	75	6	8	7	33	900	467	foothill	subtropical asia
301	___ __ __	Ardisia_squamulosa	Primulaceae	Pink	#A7848D	petal	Kenting	1	0.687	0.934	0.815	0.111	0.182	0.315113363	0.213447089	0.268	58.737	b-g	19	19	81	5	8	6.5	3	280	142	foothill	tropical asia
303	_____(__) __ __	Lysimachia_mauritiana	Primulaceae	Pink	#B58891	petal	Orchid Island	1	0.598	0.937	0.827	0.198	0.224	0.327318138	0.299131429	0.362	48.443	b-g	59.5	17	83		14	14	0	100	50	foothill	cosmopolitan species
304	_____ __ _	Lysimachia_remota	Primulaceae	Yellow	#D4A600	petal	Nrotheastern	1	0.943	0.842	0.856	-0.075	-0.058	0.356239169	0.095096351	0.145	217.502	uv	13.5	21	6	14	18	16	4	200	102	foothill	subtropical asia
306	_____ __ _	Maesa_lanyuensis	Primulaceae	White	#BDA489	petal	Orchid Island	1	0.671	0.935	0.862	0.165	0.169	0.361960918	0.236187974	0.282	45.54	b-g	23	23	77	2	3	2.5	0	480	240	foothill	endemic species
314	___ __ _	Osteomeles_anthyllidifolia	Rosaceae	White	#E1CCC2	petal	TPBG	1	0.882	0.968	0.913	0.027	0.071	0.412917538	0.075732911	0.099	69.416	b	1	1	99	10	14	12	0	480	240	foothill	subtropical asia
315	____ __ _	Photinia_lucida	Rosaceae	White	#DDC9B8	petal	Kenting	1	0.757	0.964	0.909	0.131	0.131	0.409016389	0.185236599	0.221	44.878	b-g	16	16	84	7	9	8	300	400	350	foothill	endemic species
320	_____ __ _	Rhaphiolepis_indica_var._umbellata	Rosaceae	White	#D1BDAD	petal	Orchid Island	1	0.627	0.958	0.897	0.233	0.196	0.396555567	0.305019867	0.354	40.073	b-g	16	16	84	10	15	12.5	0	480	240	foothill	temperate asia
324	_____ __ _	Rubus_lanyuensis	Rosaceae	White	#C8B69F	petal	Orchid Island	1	0.64	0.95	0.887	0.214	0.187	0.386707353	0.284152961	0.332	41.134	b-g	26	26	74	18	21	19.5	0	50	25	foothill	endemic species
330	___ __ _	Argostemma_solaniflorum	Rubiaceae	White	#DDC8B5	petal	Orchid Island	1	0.539	0.962	0.907	0.319	0.238	0.407314515	0.397999068	0.458	36.789	b-g	19	19	81	12	20	16	100	500	300	foothill	tropical asia
332	___ __ _	Geophila_repens	Rubiaceae	White	#D0BDAF	lobe	Orchid Island	1	0.642	0.959	0.897	0.221	0.19	0.396769563	0.291309294	0.339	40.734	b-g	12	12	88	10	15	12.5	100	600	350	foothill	tropical asia
333	____ __ _	Guettarda_speciosa	Rubiaceae	White	#FDE3CF	lobe	Kenting	1	0.817	0.973	0.929	0.098	0.1	0.429302675	0.139590932	0.167	45.619	b-g	13	13	87	20	25	22.5	0	100	50	foothill	tropical asia
334	___ __ _	Hedyotis_strigulosa_var._parvifolia	Rubiaceae	White	#E2CBBB	lobe	Green Island	1	0.598	0.964	0.911	0.271	0.21	0.410909225	0.342214078	0.394	37.752	b-g	18	18	82		3	3	0	100	50	foothill	tropical asia
337	__ __ _	Morinda_citrifolia	Rubiaceae	White	#E4CBB0	petal	TPBG	1	0.806	0.961	0.91	0.09	0.103	0.410014815	0.137119222	0.166	48.94	b-g	18	18	82	10	15	12.5	7	100	54	foothill	tropical asia
338	______ __ _	Mussaenda_formosanum	Rubiaceae	Yellow	#FFB700	lobe	Green Island	1	0.315	0.646	0.882	0.491	0.047	0.382218455	0.493511015	0.637	5.498	b-g	15	115	15	25	30	27.5	100	800	450	foothill	endemic species
339	______ __ _	Mussaenda_macrophylla	Rubiaceae	Orange	#FB7800	lobe	Orchid Island	1	0.479	0.313	0.802	0.28	-0.328	0.302324338	0.430824479	0.627	310.496	g	58	158	58	15	18	16.5	0	480	240	foothill	tropical asia
343	_____ __ _	Ophiorrhiza_kuroiwae	Rubiaceae	White	#C7AD96	lobe	Orchid Island	1	0.797	0.947	0.877	0.069	0.109	0.377173815	0.129407555	0.162	57.734	b-g	16	16	84	5	7	6	0	480	240	foothill	tropical asia
344	_____ __ _	Ophiorrhiza_pumila	Rubiaceae	White	#C6B19C	lobe	Yangming Mt.	1	0.692	0.949	0.882	0.164	0.162	0.382024945	0.231011478	0.275	44.644	b-g	19	19	81	2.2	3	2.6	100	800	450	foothill	subtropical asia
346	_____ __ _	Tarenna_asiatica	Rubiaceae	White	#D4BEAB	lobes	Orchid Island	1	0.687	0.958	0.898	0.182	0.166	0.397875128	0.246491588	0.29	42.284	b-g	13	13	87	24		24	100	480	290	foothill	tropical asia
348	__ __ __	Timonius_arboreus	Rubiaceae	White/Yellow	#F2CDA4	petal	Green Island	1	0.776	0.958	0.911	0.117	0.114	0.411138442	0.162998361	0.194	44.267	b-g	11	11	89	8	14	11	0	400	200	foothill	tropical asia
349	___ __ __	Acronychia_pedunculata	Rutaceae	Yellow/Green	#C2A877	petal	FSBG	1	0.721	0.922	0.863	0.124	0.13	0.36346275	0.179321513	0.215	46.424	b-g	30	30	70	8	24	16	0	900	450	foothill	tropical asia
350	____ __ _	Citrus_reticulata_var._depressa	Rutaceae	White	#DDC8BE	petal	FSBG	1	0.858	0.968	0.91	0.045	0.084	0.409787006	0.094744255	0.12	61.9	b	4	4	104	20	24	22	0	800	400	foothill	temperate asia
351	____ __ _	Melicope_triphylla	Rutaceae	White	#B5A58A	petal	Orchid Island	1	0.755	0.937	0.861	0.092	0.129	0.361421516	0.15826298	0.196	54.342	b-g	26	26	74	3	7	5	0	800	400	foothill	tropical asia
352	____ __ _	Murraya_crenulata	Rutaceae	White	#D0B7A3	petal	Orchid Island	1	0.793	0.955	0.891	0.084	0.113	0.390588443	0.141004108	0.174	53.331	b-g	11	11	89	5	6	5.5	0	480	240	foothill	tropical asia
353	____ __ _	Murraya_paniculata_var._omphalocarpa	Rutaceae	White	#DDC8BB	petal	Orchid Island	1	0.84	0.966	0.909	0.059	0.092	0.408817394	0.109289558	0.137	57.113	b-g	2	2	98	20	25	22.5	0	480	240	foothill	endemic species
354	___ __ __	Flacourtia_rukam	Salicaceae	White/Green	#886937	sepal	Kenting	1	0.314	0.756	0.697	0.331	0.25	0.196753216	0.415017826	0.478	37.091	b-g				2	3	2.5	0	480	240	foothill	tropical asia
357	____ __ _	Palaquium_formosanum	Sapotaceae	Green	#B49F61	petal	Kenting	1	0.893	0.908	0.845	-0.041	0.039	0.345264288	0.056663242	0.094	137.04	uv-b	102.5	115	15	10		10	0	480	240	foothill	tropical asia
359	___ __ _	Saururus_chinensis	Saururaceae	White	#CDBB9E	leaf	TPBG	1	0.655	0.95	0.892	0.206	0.177	0.391961329	0.271286332	0.316	40.741	b-g	25	25	75		2	2	0	254	127	foothill	subtropical asia
361	___ __ __	Pentacoelium_bontioides	Scrophulariaceae	Purple	#938198	petal	TPBG	1	0.456	0.94	0.808	0.305	0.308	0.308197856	0.433677988	0.518	45.308	b-g	54.7	20	15	20	30	25	0	100	50	foothill	temperate asia
364	___ __ __	Solanum_miyakojimense	Solanaceae	Purple	#AC9998	petal	Orchid Island	1	0.762	0.945	0.849	0.075	0.14	0.349369422	0.158648142	0.201	61.603	b	9	9	91	12		12	0	100	50	foothill	tropical asia
367	__ __ _	Styrax_suberifolius	Styracaceae	White	#C4AA95	petal	Taroko	1	0.766	0.947	0.874	0.093	0.127	0.373701116	0.157000555	0.194	53.689	b-g	3	3	97			1	0	350	175	foothill	subtropical asia
372	____ __ _	Camellia_hengchunensis	Theaceae	White	#D6C2A6	petal	TPBG	1	0.525	0.955	0.899	0.324	0.243	0.399496609	0.405370574	0.466	36.831	b-g	25	25	75	25		25	154	520	337	foothill	endemic species
377	____ __ _	Wikstroemia_indica	Thymelaeaceae	Yellow	#A7851A	sepal	Orchid Island	1	0.604	0.726	0.782	0.155	0.033	0.282418048	0.158266145	0.2	12	b-g	104.5	118	18		10	10	4	600	302	foothill	tropical asia
378	_____ __ _	Wikstroemia_retusa	Thymelaeaceae	Yellow	#A98427	lobes	Orchid Island	1	0.602	0.755	0.782	0.156	0.063	0.282275651	0.168811892	0.2	22.055	b-g	17	117	17	6	8	7	0	200	100	foothill	tropical asia
380	___ __ _	Hybanthus_enneaspermus	Violaceae	Purple	#725F82	petal	Kenting	1	0.352	0.915	0.708	0.309	0.385	0.208195456	0.49349971	0.605	51.283	b-g	79.5	22	78	12	14	13	0	500	250	foothill	tropical asia
381	___ __ __	Viola_arcuata	Violaceae	Pink	#B9A0A4	lower lip	Shizaitou Mt.	1	0.591	0.951	0.864	0.237	0.223	0.364454709	0.325562915	0.384	43.256	b-g	69.5	23	77	10	15	12.5	17	750	384	foothill	tropical asia
387	___ __ _	Leea_guineensis	Vitaceae	Red	#923431	petal	Orchid Island	1	0.678	0.691	0.531	-0.127	0.087	0.030743085	0.15408799	0.245	145.579	uv-b	111	211	111	3	5	4	0	400	200	foothill	tropical asia
388	______ __ __	Leea_philippinensis	Vitaceae	Yellow/Green	#A98340	petal	Orchid Island	1	0.752	0.827	0.786	0.03	0.058	0.28631698	0.064708836	0.082	62.87	b	20	120	20	5	6	5.5	0	480	240	foothill	tropical asia
391	____ __ __	Alpinia_flabellata	Zingiberaceae	Yellow/Green	#A68C62	petal	Orchid Island	1	0.667	0.892	0.811	0.125	0.153	0.310513946	0.197421357	0.241	50.866	b-g				10	14	12	0	480	240	foothill	temperate asia
393	__ __ ____	Alpinia_japonica	Zingiberaceae	White/Red	#A87072	lip	Shizaitou Mt.	1	0.82	0.91	0.769	-0.044	0.115	0.269462353	0.123332921	0.208	110.883	b	122	222	122	10	12	11	0	800	400	foothill	subtropical asia
394	____ __ _	Alpinia_koshunensis	Zingiberaceae	Yellow	#D47100	lip	Kenting	1	0.808	0.426	0.762	-0.039	-0.359	0.262387049	0.361338235	0.597	263.792	uv-g	36	136	36		35	35	5	100	53	foothill	endemic species
395	____ ____ _	Alpinia_kusshakuensis	Zingiberaceae	White	#BEA99C	upper lip	TPBG	1	0.679	0.949	0.872	0.167	0.173	0.371773393	0.2407766	0.289	46.089	b-g	10	10	90		35	35	48	800	424	foothill	endemic species
398	__ __ _	Alpinia_zerumbet	Zingiberaceae	Red	#7E0000	lip	Green Island	1	0.508	0.204	0.303	-0.178	-0.202	0.197115168	0.268810234	0.462	228.616	uv	116	216	116	40	60	50	0	500	250	foothill	subtropical asia
399	____ __ _	Tribulus_taiwanense	Zygophyllaceae	Yellow	#B98700	petal	Kenting	1	0.915	0.736	0.795	-0.104	-0.119	0.295282365	0.158336685	0.272	228.952	uv	13	113	13	22	26	24	0	100	50	foothill	endemic species
487	_____ __ _	Hypericum_formosanum_2	Hypericaceae	Yellow	#FDB538	petal	Sun link sea	2	0.96	0.898	0.886	-0.064	-0.025	0.385587544	0.068776066	0.089	201.234	uv	19	14	24	25	35	30	0	500	250	foothill	endemic species
51	_____ __ _	Ophiopogon_intermedius_1	Asparagaceae	White	#CDB8AB	petal	Yangming Mt.	1	0.92	0.961	0.893	-0.023	0.054	0.393067143	0.059129726	0.1	112.989	b	17	17	117	5	13	9	700	3000	1850	montane	tropical asia
64	____ ___ _	Paraprenanthes_sororia	Asteraceae	Purple	#846B7A	ligulate flower	Shizaitou Mt.	1	0.643	0.911	0.74	0.084	0.219	0.240142361	0.234827197	0.305	69.058	b	142	242	142	18	20	19	200	3200	1700	montane	subtropical asia
79	____ __ _	Adenophora_morrisonensis_subsp._uehatae_1	Campanulaceae	Purple	#7D6DB1	petal	Taroko	1	0.841	0.957	0.787	-0.047	0.143	0.286731031	0.15029247	0.251	108.193	b	56.3	3	9	25	30	27.5	1000	3700	2350	montane	endemic species
83	____ __ _	Lonicera_apodantha	Caprifoliaceae	Yellow	#EAB07A	petal	Taroko	1	0.804	0.933	0.882	0.068	0.09	0.382058659	0.112800324	0.139	53.201	b-g	22	18	26	15	24	19.5	800	3000	1900	montane	endemic species
106	_____ __ _	Sedum_morrisonense_1	Crassulaceae	Yellow	#CC9200	petal	Taroko	1	0.923	0.738	0.821	-0.088	-0.134	0.321399919	0.160193514	0.279	236.641	uv	12	11	13	13		13	600	3587	2094	montane	endemic species
117	_____ __ _	Pieris_japonica	Ericaceae	White	#B6A58A	corolla	Shizaitou Mt.	1	0.591	0.935	0.862	0.234	0.209	0.361934033	0.313714773	0.367	41.658	b-g	29	29	71		8	8	800	3300	2050	montane	subtropical asia
118	____ __ __	Rhododendron_breviperulatum_1	Ericaceae	Pink	#A57393	petal	TPBG	1	0.704	0.937	0.791	0.075	0.189	0.291000858	0.203422686	0.264	68.347	b	58	13	87		50	50	300	2700	1500	montane	endemic species
119	____ __ ____	Rhododendron_formosanum_1	Ericaceae	White/Red	#C4ABA3	petal	Yangming Mt.	1	0.74	0.953	0.877	0.119	0.145	0.377357469	0.187149473	0.229	50.603	b-g	5	5	95	40	60	50	600	2400	1500	montane	endemic species
143	____ __ __	Lespedeza_formosa	Fabaceae	Pink	#862A66	Standard	TPBG	1	0.898	0.883	0.561	-0.292	0.154	0.06080585	0.330089878	0.505	152.207	uv-b	126	226	126	18	19	18.5	500	2500	1500	montane	subtropical asia
169	_____ __ __	Hydrangea_angustipetala	Hydrangeaceae	White	#D9C299	sepal	Yangming Mt.	1	0.653	0.949	0.898	0.212	0.174	0.39788248	0.27420815	0.317	39.275	b-g	29	29	71	14	16	15	600	2500	1550	montane	endemic species
186	___ __ __	Clinopodium_chinense_1	Lamiaceae	Pink	#B0949A	petal	Yangming Mt.	1	0.77	0.947	0.845	0.065	0.139	0.345160395	0.153770872	0.197	64.953	b	2	2	98	7	8	7.5	0	3000	1500	montane	subtropical asia
190	___ __ _	Origanum_vulgare_1	Lamiaceae	White	#DFC5B5	lower lip	Taroko	1	0.707	0.962	0.906	0.172	0.156	0.405697791	0.23269166	0.273	42.193	b-g	12	12	88	10	14	12	500	3600	2050	montane	temperate asia
209	____ ______ _	Lilium_longiflorum_var._formosanum_1	Liliaceae	White	#C3AD96	perianth	Yangming Mt.	1	0.637	0.946	0.876	0.207	0.189	0.375806454	0.280479957	0.33	42.486	b-g	13	13	87	50	80	65	0	3500	1750	montane	endemic species
234	_____ __ _	Heloniopsis_umbellata_1	Melanthiaceae	White	#CBB8AA	petal	Shizaitou Mt.	1	0.701	0.957	0.892	0.165	0.161	0.391597222	0.230324759	0.273	44.214	b-g	15	15	85	12	24	18	500	2500	1500	montane	endemic species
255	__ __ _	Ligustrum_sinense	Oleaceae	White	#C6B19C	petal	TPBG	1	0.676	0.949	0.882	0.179	0.17	0.381934005	0.246862842	0.292	43.639	b-g	19	19	81	7	11	9	1000	2000	1500	montane	subtropical asia
287	___ __ __	Ternstroemia_gymnanthera	Pentaphylacaceae	White/Yellow	#B9A183	petal	TPBG	1	0.784	0.932	0.856	0.063	0.112	0.356493678	0.128493786	0.163	60.708	b	21	21	79	15	20	17.5	1800	1800	1800	montane	tropical asia
302	____ __ _	Lysimachia_ardisioides_1	Primulaceae	Yellow	#D59800	petal	Yangming Mt.	1	0.926	0.749	0.834	-0.08	-0.131	0.334175157	0.15364377	0.268	238.645	uv	16.5	16	17	16	30	23	500	2700	1600	montane	endemic species
310	___ __ _	Ranunculus_cantoniensis_1	Ranunculaceae	Yellow	#FFCB00	petal	TPBG	1	0.967	0.898	0.904	-0.054	-0.037	0.403988382	0.065972157	0.097	214.404	uv	8.5	7	10	9	18	13.5	0	3000	1500	montane	subtropical asia
313	_____ __ _	Eriobotrya_deflexa_f._koshunensis	Rosaceae	White	#D3C1AC	petal	Kenting	1	0.645	0.958	0.899	0.22	0.186	0.399343101	0.288142905	0.335	40.105	b-g	23	23	77	15	18	16.5	1500	1500	1500	montane	endemic species
322	_____ __ _	Rosa_pricei	Rosaceae	White	#E7D1C2	petal	Taroko	1	0.629	0.967	0.916	0.248	0.194	0.415776623	0.315103857	0.363	38.097	b-g	16	16	84		25	25	1500	2000	1750	montane	endemic species
325	_____ __ _	Rubus_pentalobus_1	Rosaceae	White	#BFB09A	petal	Taroko	1	0.438	0.947	0.878	0.382	0.288	0.378499887	0.478267561	0.55	37.076	b-g	26	26	74	20	25	22.5	800	3800	2300	montane	tropical asia
328	___ __ _	Rubus_croceacanthus_1	Rosaceae	White	#D0BBAE	petal	Yangming Mt.	1	0.788	0.96	0.896	0.093	0.118	0.395509	0.14997133	0.184	51.727	b-g	11	11	89	20	30	25	0	3000	1500	montane	subtropical asia
329	___ __ _	Spiraea_prunifolia_var._pseudoprunifolia	Rosaceae	White	#D1BDA2	petal	FSBG	1	0.586	0.953	0.895	0.268	0.212	0.394805998	0.341470696	0.393	38.419	b-g	27	27	73	7	8	7.5	1500	2800	2150	montane	endemic species
355	___ __ _	Acer_caudatifolium	Sapindaceae	Yellow/Green	#9B7E32	petal	Yangming Mt.	1	0.613	0.771	0.762	0.13	0.084	0.262448002	0.154609366	0.177	32.883	b-g	20	120	20	8	9	8.5	650	2600	1625	montane	endemic species
376	____ __ _	Daphne_kiusiana_var._atrocaulis	Thymelaeaceae	White	#E1C8AA	sepal	Yangming Mt.	1	0.727	0.959	0.907	0.156	0.142	0.406790606	0.211277916	0.248	42.371	b-g	17	17	83	6	9	7.5	600	3000	1800	montane	subtropical asia
379	___ __ _	Trochodendron_aralioides	Trochodendraceae	Green	#A7912A	petal	Yangming Mt.	1	0.742	0.788	0.808	0.058	0.013	0.308495312	0.059343383	0.075	13.022	b-g	110.3	120	20	10	20	15	300	2700	1500	montane	temperate asia
383	____ __ __	Viola_formosana_1	Violaceae	Purple	#978EAA	lower lip	Shizaitou Mt.	1	0.696	0.953	0.837	0.122	0.186	0.336963684	0.22294347	0.279	56.774	b-g	56.7	15	14	20	24	22	800	2500	1650	montane	endemic species
386	____ ____ _	Viola_grypoceras	Violaceae	Purple	#6F6587	lower lip	Yangming Mt.	1	0.684	0.923	0.726	0.037	0.218	0.226468682	0.22128193	0.311	80.331	b	76.5	13	87	15	25	20	694	2517	1606	montane	subtropical asia
402	____ __ __	Strobilanthes_penstemonoides	Acanthaceae	Purple	#847698	lower lip	Sun link sea	2	0.718	0.942	0.786	0.059	0.19	0.286108351	0.198672375	0.265	72.804	b	67	0	100		20	20	1500	2300	1900	montane	subtropical asia
403	____ __ _	Strobilanthes_wallichii	Acanthaceae	Purple	#756C96	petal	Ali Mt.	2	0.686	0.939	0.76	0.065	0.216	0.260434031	0.22555541	0.301	73.301	b	70.5	4	96		8	8	1200	2500	1850	montane	subtropical asia
406	___? __ _	Viburnum_foetidum_var._rectangulatum	Adoxaceae	White	#D3BB9F	lobes	Taiping Mt.	2	0.641	0.951	0.893	0.219	0.184	0.393043494	0.285950691	0.332	40.17	b-g	25	25	75	3	4	3.5	1650	3300	2475	montane	subtropical asia
407	_______ _____ _	Viburnum_plicatum_var._formosanum	Adoxaceae	White	#E2CCB6	lobes	Sun link sea	2	0.714	0.963	0.911	0.17	0.15	0.410742458	0.227105328	0.266	41.425	b-g	21	21	79		20	20	1800	3000	2400	montane	endemic species
408	___? __ _	Viburnum_urceolatum	Adoxaceae	Red	#995865	lobes	Dasyueshan	2	0.686	0.875	0.693	0.006	0.186	0.193219145	0.186031924	0.28	88.011	b	115	215	115	4	5	4.5	1300	2600	1950	montane	subtropical asia
410	_____ _______ __	Arisaema_consanguineum	Araceae	Purple	#65423B	spathe	Sun link sea	2	0.748	0.743	0.519	-0.198	0.109	0.018795003	0.226502424	0.349	151.192	uv-b				50	85	67.5	1000	2800	1900	montane	subtropical asia
411	_____ ___ _	Arisaema_formosanum_2	Araceae	Green	#675707	spathe	Dasyueshan	2	0.354	0.469	0.585	0.2	-0.001	0.08528914	0.199926406	0.262	359.657	g				40	60	50	600	2800	1700	montane	endemic species
414	____ __ __	Asarum_hypogynum	Aristolochiaceae	Purple	#3F2A01	petal	Sun link sea	2	0.244	0.199	0.272	0.024	-0.059	0.228108734	0.063632386	0.098	292.206	uv-g				15	20	17.5	1000	2000	1500	montane	endemic species
415	_____ __ _	Ophiopogon_intermedius_2	Asparagaceae	White	#D2BCB0	petal	Sun link sea	2	0.927	0.963	0.898	-0.024	0.051	0.398272954	0.056447446	0.096	115.706	b	20	20	120	5	13	9	700	3000	1850	montane	tropical asia
419	___ ___ _	Aster_ageratoides	Asteraceae	White	#CFBAA9	ligulate flower	Lidong Mt.	2	0.672	0.956	0.894	0.192	0.174	0.393599389	0.259187199	0.304	42.095	b-g	19	19	81	15	20	17.5	1500	2300	1900	montane	temperate asia
420	____ ___ __ _	Aster_taiwanensis	Asteraceae	White	#D2BDAA	ligulate flower	Dasyueshan	2	0.629	0.957	0.896	0.231	0.194	0.395890593	0.301432528	0.35	40.055	b-g	17	17	83	9	14	11.5	1150	3000	2075	montane	endemic species
421	___ ____ __	Carpesium_nepalense_2	Asteraceae	Yellow/Green	#B78000	ligulate flower	Ali Mt.	2	0.47	0.643	0.778	0.267	0.019	0.277656092	0.267180011	0.347	4.067	b-g	108.5	126	26	9	11	10	1100	3200	2150	montane	subtropical asia
424	_____ _______ _	Petasites_formosanus_2	Asteraceae	White	#D0B59F	ligulate flower	Taiping Mt.	2	0.729	0.952	0.888	0.138	0.143	0.387826648	0.198800901	0.238	46.188	b-g	18	18	82	16	23	19.5	1500	2700	2100	montane	endemic species
426	__ ___ _	Senecio_morrisonensis_var._dentatus_2	Asteraceae	Yellow	#F7B700	ligulate flower	Taiping Mt.	2	0.956	0.833	0.882	-0.064	-0.086	0.381885838	0.107473412	0.186	233.247	uv	37	21	16	22	30	26	1600	3300	2450	montane	endemic species
427	_____ ___ _	Senecio_scandens_var._incisus_2	Asteraceae	Yellow	#EA9D00	ligulate flower	Lidong Mt.	2	0.935	0.751	0.849	-0.074	-0.14	0.348756008	0.158766216	0.279	242.113	uv-g	20.5	17	24	18	20	19	1100	2400	1750	montane	subtropical asia
428	____ __ _	Balanophora_laxiflora	Balanophoraceae	Red	#622B26	bract	Sun link sea	2	0.429	0.567	0.383	-0.04	0.161	0.117288111	0.166025578	0.275	104.027	b				4	6	5	1200	2800	2000	montane	subtropical asia
430	_____ __ __	Impatiens_uniflora_2	Balsaminaceae	Pink	#B691A3	Standard	Sun link sea	2	0.812	0.952	0.847	0.03	0.123	0.347182058	0.126274697	0.172	76.143	b	2	2	102	33	43	38	1600	3000	2300	montane	endemic species
434	____ __ _	Berberis_mingetsensis	Berberidaceae	Yellow	#CE9838	sepal	Taiping Mt.	2	0.922	0.86	0.839	-0.072	-0.02	0.338608664	0.074718855	0.093	195.841	uv	16	116	16	9	9	9	1400	2400	1900	montane	endemic species
435	___ __ _	Cynoglossum_furcatum	Boraginaceae	Blue	#576C96	petal	Taiping Mt.	2	0.795	0.94	0.75	-0.039	0.167	0.250058613	0.17141177	0.283	103.204	b	59.7	3	15	12	16	14	300	2800	1550	montane	cosmopolitan species
436	_____ __ __	Trigonotis_formosana	Boraginaceae	White/Blue	#CCB5A9	petal	Sun link sea	2	0.657	0.957	0.889	0.201	0.184	0.38874651	0.272313396	0.32	42.452	b-g	8	8	92	4	6	5	1500	2400	1950	montane	endemic species
439	___ __ _	Peracarpa_carnosa_2	Campanulaceae	White	#B4A39A	lobes	Ali Mt.	2	0.647	0.947	0.864	0.188	0.191	0.363655901	0.26834936	0.321	45.509	b-g	14	14	86	6	20	13	1300	3200	2250	montane	tropical asia
444	____ __ __	Dianthus_superbus_subsp._longicalycinus	Caryophyllaceae	Purple	#D9B7C4	petal	TPBG	2	0.831	0.967	0.898	0.058	0.103	0.39817483	0.117852951	0.149	60.505	b	54	8	92	30	40	35	1000	2100	1550	montane	temperate asia
445	___ __ __	Silene_baccifera_2	Caryophyllaceae	White	#BCA695	petal	Meifeng Mt.	2	0.954	0.953	0.871	-0.072	0.04	0.370964831	0.082112849	0.127	150.611	uv-b				10	12	11	1000	3000	2000	montane	temperate asia
446	_____ __ _	Stellaria_arisanensis	Caryophyllaceae	White	#D5C2B9	petal	Sun link sea	2	0.814	0.965	0.903	0.077	0.106	0.403071662	0.131161243	0.162	53.939	b-g	5	5	95	20	30	25	1200	2900	2050	montane	endemic species
447	____ __ _	Stellaria_vestita_2	Caryophyllaceae	White	#D3C0B6	petal	Meifeng Mt.	2	0.773	0.963	0.901	0.111	0.126	0.400681237	0.167707754	0.203	48.779	b-g	5	5	95	6	8	7	1500	2900	2200	montane	tropical asia
448	_____ __ _	Celastrus_punctatus	Celastraceae	Green	#B1955D	petal	Sun link sea	2	0.835	0.894	0.829	-0.005	0.061	0.32943658	0.061316956	0.098	94.88	b	105.5	120	20	8	8	8	1000	2300	1650	montane	subtropical asia
450	_____ ____ ____	Disporum_nantouense	Colchicaceae	White/Green	#AF9157	petal	Meifeng Mt.	2	0.488	0.871	0.819	0.287	0.217	0.319262368	0.359691066	0.414	37.135	b-g				15	22	18.5	2000	2900	2450	montane	endemic species
456	______ __ _	Shortia_rotundifolia	Diapensiaceae	White	#DBC6BB	petal	Sun link sea	2	0.832	0.965	0.907	0.065	0.096	0.4068396	0.116119517	0.145	55.845	b-g	6	6	94	10	20	15	1000	3000	2000	montane	temperate asia
457	___ __ _	Cheilotheca_humilis_2	Ericaceae	White	#CBB8B2	petal	Sun link sea	2	0.901	0.963	0.894	-0.005	0.066	0.394349418	0.065844302	0.105	94.734	b	7	7	107	30	20	25	1000	3000	2000	montane	subtropical asia
458	_____ __ _	Gaultheria_borneensis_2	Ericaceae	White	#C2AC9A	petal	Taiping Mt.	2	0.822	0.95	0.877	0.048	0.101	0.376594845	0.111545979	0.143	64.733	b	10	10	90	8	9	8.5	1600	3000	2300	montane	tropical asia
459	___ __ __	Gaultheria_leucocarpa_var._cumingiana	Ericaceae	Yellow/Green	#B39163	lobes	Taiping Mt.	2	0.916	0.908	0.827	-0.077	0.036	0.327218884	0.085204211	0.128	155.06	uv-b	190	290	190	12	14	13	1500	3000	2250	montane	tropical asia
460	____ __ __	Rhododendron_breviperulatum_2	Ericaceae	Pink	#AE7FA1	petal	Dasyueshan	2	0.68	0.947	0.82	0.12	0.197	0.319538279	0.230862798	0.29	58.537	b-g	39.7	13	2		50	50	300	2700	1500	montane	endemic species
461	____ __ _	Rhododendron_formosanum_2	Ericaceae	White	#C9B5A6	petal	Sun link sea	2	0.699	0.954	0.888	0.163	0.161	0.387681409	0.229014395	0.272	44.608	b-g	16	16	84	40	60	50	600	2400	1500	montane	endemic species
468	____ __ _	Gentiana_davidii_var._formosana_2	Gentianaceae	Blue	#5C778B	petal	Taiping Mt.	2	0.765	0.932	0.765	0	0.167	0.265353363	0.166801892	0.255	89.871	b	5	5	95	7.5	12	9.75	500	3000	1750	montane	subtropical asia
469	____ __ _	Gentiana_flavomaculata_2	Gentianaceae	White	#C1B09C	petal	Ali Mt.	2	0.683	0.949	0.879	0.17	0.167	0.379431411	0.23835379	0.283	44.535	b-g	18	18	82	7.5	9	8.25	1800	3000	2400	montane	endemic species
470	_____ __ _	Gentiana_flavomaculata_var._yuanyanghuensis	Gentianaceae	White	#C9B69A	petal	Sun link sea	2	0.708	0.948	0.886	0.154	0.151	0.386184556	0.216008442	0.257	44.452	b-g	21	21	79	7.5	9	8.25	1600	2200	1900	montane	endemic species
471	_____ __ _	Tripterospermum_luzonense	Gentianaceae	White	#C7B495	petal	Ali Mt.	2	0.509	0.944	0.882	0.323	0.249	0.382371578	0.407550804	0.469	37.578	b-g	25	25	75	6	9	7.5	1500	3000	2250	montane	tropical asia
473	_____ __ __	Geranium_robertianum	Geraniaceae	Pink	#F0D0E3	petal	Meifeng Mt.	2	0.851	0.976	0.922	0.061	0.09	0.421879115	0.1086161	0.135	55.744	b-g	41.3	3	19	15	20.5	17.75	1800	2900	2350	montane	temperate asia
480	_____ __ _	Helwingia_japonica_subsp._formosana	Helwingiaceae	Green	#83792B	petal	Sun link sea	2	0.681	0.749	0.738	0.049	0.04	0.237815922	0.063301404	0.073	39.161	b-g	67.5	119	19	2	10	6	1500	1500	1500	montane	subtropical asia
483	_____ _____ _	Hydrangea_aspera	Hydrangeaceae	Purple	#816881	sepal	Sun link sea	2	0.539	0.916	0.736	0.17	0.279	0.23557381	0.32679334	0.411	58.649	b-g	14	14	86	3	5	4	700	2800	1750	montane	subtropical asia
485	_____ _____ __	Hydrangea_integrifolia	Hydrangeaceae	White/Yellow	#C6AF75	outer sepal	Ali Mt.	2	0.661	0.92	0.872	0.182	0.154	0.371698303	0.238281697	0.277	40.17	b-g	33	33	67	20	30	25	1500	3200	2350	montane	tropical asia
486	_____ _____ __	Schizophragma_integrifolium	Hydrangeaceae	White/Yellow	#DDCA88	outer sepal	Taiping Mt.	2	0.658	0.943	0.903	0.212	0.162	0.403038065	0.266611393	0.307	37.37	b-g	47	47	53	19	25	22	1000	2300	1650	montane	endemic species
489	____ __ __	Callicarpa_randaiensis	Lamiaceae	Pink	#B28694	lobes	Alishan	2	0.737	0.941	0.825	0.076	0.16	0.325057831	0.17725819	0.227	64.667	b	60	2	98	3	4	3.5	1300	2500	1900	montane	endemic species
491	___ __ __	Clinopodium_chinense_2	Lamiaceae	Pink	#9D8492	petal	Meifeng Mt.	2	0.653	0.939	0.814	0.139	0.206	0.313582964	0.248528144	0.31	55.914	b-g	4	4	96	7	8	7.5	0	3000	1500	montane	subtropical asia
496	_______ __ __	Salvia_formosana	Lamiaceae	White/Purple	#867087	lower lip	Taiping Mt.	2	0.398	0.923	0.761	0.315	0.343	0.261320064	0.465743075	0.562	47.483	b-g	92	19	81	7.5	7.5	7.5	1500	2000	1750	montane	endemic species
500	_____ __ _	Stauntonia_purpurea	Lardizabalaceae	Purple	#4F1F36	sepal	Lidong Mt.	2	0.679	0.679	0.318	-0.313	0.18	0.181721055	0.360738509	0.559	150.101	uv-b	190	290	190	20	30	25	1000	2000	1500	montane	endemic species
503	_____ __ ___	Tricyrtis_ravenii	Liliaceae	White/Purple	#A58784	petal	Ali Mt.	2	0.562	0.926	0.814	0.218	0.238	0.313925955	0.322683068	0.389	47.454	b-g	15	15	85	34	53	43.5	1100	2800	1950	montane	endemic species
506	_____ __ __	Mazus_alpinus_2	Mazaceae	White/Yellow	#E3C1A2	lower lip	Taiping Mt.	2	0.677	0.954	0.901	0.194	0.165	0.400669879	0.254655835	0.296	40.512	b-g	18	18	82	10	13	11.5	1500	3400	2450	montane	endemic species
507	______ __ _	Mazus_goodenifolius	Mazaceae	White	#D3B495	lower lip	Ali Mt.	2	0.573	0.946	0.885	0.27	0.217	0.38511898	0.345999585	0.399	38.736	b-g	14	14	86	4	6	5	1000	2500	1750	montane	subtropical asia
509	_______ ____ _	Paris_polyphylla_var._stenophylla_2	Melanthiaceae	Green	#5A5600	outer tepal	Sun link sea	2	0.371	0.363	0.562	0.166	-0.103	0.062113306	0.195489733	0.251	328.057	g				50	60	55	1700	3200	2450	montane	subtropical asia
514	_______ __ __	Sarcopyramis_napalensis_var._delicata	Melastomataceae	Pink	#C58FBC	petal	Sun link sea	2	0.854	0.963	0.859	0.004	0.106	0.35900959	0.10640416	0.159	87.666	b	40	5	11	7	12	9.5	300	2800	1550	montane	subtropical asia
515	______ __ _	Epilobium_amurense_2	Onagraceae	White	#B6A49B	petal	Sun link sea	2	0.724	0.948	0.865	0.122	0.153	0.365344748	0.195904775	0.24	51.31	b-g	11	11	89	8	20	14	1500	3100	2300	montane	temperate asia
516	_____ __ __	Calanthe_aristulifera	Orchidaceae	White/Purple	#AC90A1	sepal	Lidong Mt.	2	0.611	0.949	0.841	0.2	0.223	0.341477162	0.299098701	0.362	48.103	b-g	63.5	12	88	24	30	27	1500	2500	2000	montane	subtropical asia
517	_____ __ __	Calanthe_puberula	Orchidaceae	Purple	#9F8692	petal	Ali Mt.	2	0.771	0.94	0.819	0.041	0.145	0.318525841	0.15103141	0.203	74.202	b	3	3	97	20		20	1300	2500	1900	montane	subtropical asia
518	_____ __ _	Cheirostylis_octodactyla	Orchidaceae	White	#BAA99B	sepal	Ali Mt.	2	0.634	0.948	0.871	0.205	0.195	0.370824508	0.283288028	0.335	43.621	b-g	11	11	89	16	20	18	1500	2400	1950	montane	tropical asia
519	___ __ __	Cremastra_appendiculata_var._variabilis	Orchidaceae	White/Purple	#B39C9C	sepal	Meifeng Mt.	2	0.899	0.952	0.858	-0.036	0.074	0.357593015	0.082360854	0.14	115.906	b	28	28	128	40	68	54	1000	2000	1500	montane	subtropical asia
521	_____ ____ _	Galeola_falconeri	Orchidaceae	Yellow	#EEA500	lip	Sun link sea	2	0.31	0.735	0.859	0.476	0.15	0.359446884	0.499244899	0.611	17.5	b-g	20	120	20	40	50	45	1000	2500	1750	montane	subtropical asia
522	______ __ _	Myrmechis_drymoglossifolia	Orchidaceae	White	#C7AD95	lip	Taiping Mt.	2	0.704	0.945	0.876	0.149	0.156	0.376011818	0.215673907	0.259	46.182	b-g	12	12	88	20	24	22	1000	2500	1750	montane	endemic species
523	_____ __ _	Odontochilus_bisaccatus	Orchidaceae	Yellow	#E1B750	lip	Ali Mt.	2	0.963	0.916	0.883	-0.069	-0.007	0.383257864	0.069196865	0.091	185.435	uv	36	19	5	20	32	26	800	2200	1500	montane	subtropical asia
525	______ __ __	Oxalis_acetosella_2	Oxalidaceae	Pink	#CEB2B5	petal	Taiping Mt.	2	0.752	0.961	0.89	0.119	0.14	0.389565979	0.184311361	0.224	49.605	b-g	60.5	16	84	16	26	21	900	3300	2100	montane	tropical asia
529	____ __ _	Pittosporum_illicioides	Pittosporaceae	Yellow	#CCA031	lobes	Sun link sea	2	0.483	0.818	0.845	0.314	0.154	0.345059833	0.349572116	0.401	26.214	b-g	8	108	8	10	12	11	1500	2600	2050	montane	subtropical asia
530	___ __ _	Ellisiophyllum_pinnatum_2	Plantaginaceae	White	#E4CCC1	lobes	Sun link sea	2	0.747	0.967	0.913	0.144	0.137	0.412900172	0.198754743	0.235	43.685	b-g	8	8	92	12	16	14	1000	2800	1900	montane	subtropical asia
531	____? __ __	Veronica_taiwanica	Plantaginaceae	Pink	#AD8F98	petal	Taiping Mt.	2	0.716	0.944	0.838	0.106	0.167	0.337925642	0.19796983	0.248	57.678	b-g	10	10	90	8	10	9	1600	1600	1600	montane	endemic species
532	___ __ _	Persicaria_chinensis	Polygalaceae	White	#AD9978	tepal	Alishan	2	0.697	0.92	0.84	0.124	0.151	0.340185077	0.195069619	0.238	50.685	b-g	27	27	73		6	6	0	3000	1500	montane	cosmopolitan species
533	_____ __ _	Polygonum_biconvexum	Polygonaceae	White	#B5A398	tepal	Taiping Mt.	2	0.579	0.945	0.863	0.246	0.224	0.362940558	0.333176535	0.392	42.325	b-g	14	14	86	6	8	7	1500	2500	2000	montane	subtropical asia
536	______ __ _	Ardisia_cornudentata_var._stenosepala	Primulaceae	White	#BAA69B	petal	Alishan	2	0.879	0.951	0.869	-0.009	0.076	0.36895541	0.076987288	0.125	96.788	b	8	8	92	8	10	9	1600	2200	1900	montane	endemic species
538	_____ __ __	Ardisia_polysticta	Primulaceae	Pink	#A5637C	petal	Alishan	2	0.576	0.912	0.744	0.146	0.252	0.244103886	0.291276705	0.368	59.962	b-g	54.5	6	94	10	12	11	300	2700	1500	montane	tropical asia
540	____ __ _	Embelia_laeta_subsp._papilligera	Primulaceae	Yellow/Green	#B6996C	petal	Sun link sea	2	0.883	0.914	0.84	-0.038	0.053	0.339841678	0.064793042	0.111	125.572	uv-b				5		5	1000	3000	2000	montane	endemic species
541	____ __ _	Lysimachia_ardisioides_2	Primulaceae	Yellow	#BC8914	petal	Sun link sea	2	0.931	0.804	0.803	-0.11	-0.062	0.303103667	0.126773955	0.178	209.473	uv	14.5	11	18	14	30	22	1200	2500	1850	montane	endemic species
543	____ __ _	Anemone_vitifolia_2	Ranunculaceae	White	#E3CDB3	sepal	Sun link sea	2	0.653	0.961	0.911	0.224	0.18	0.411104482	0.286859366	0.331	38.743	b-g	24	24	76	25	38	31.5	800	3200	2000	montane	subtropical asia
549	______ __ _	Photinia_beauverdiana	Rosaceae	White	#D3C0A5	petal	Lidong Mt.	2	0.572	0.954	0.898	0.282	0.22	0.397773921	0.357834958	0.412	37.871	b-g	27	27	73	8		8	200	3000	1600	montane	subtropical asia
551	___ __ _	Rosa_taiwanensis	Rosaceae	White	#E4CEBE	petal	Meifeng Mt.	2	0.673	0.966	0.913	0.208	0.173	0.413399737	0.270409195	0.313	39.683	b-g	14	14	86		25	25	800	2500	1650	montane	endemic species
553	___ __ _	Rubus_croceacanthus_2	Rosaceae	White	#CDBAA6	petal	Meifeng Mt.	2	0.571	0.955	0.892	0.278	0.223	0.391981637	0.356005723	0.411	38.763	b-g	18	18	82	20	30	25	0	3000	1500	montane	subtropical asia
555	_____ __ _	Rubus_kawakamii	Rosaceae	White	#BEAD8F	petal	Dasyueshan	2	0.32	0.94	0.873	0.479	0.343	0.372925567	0.588951633	0.676	35.627	b-g	28	28	72	20	25	22.5	1200	2800	2000	montane	endemic species
556	_____ __ __	Rubus_liui	Rosaceae	Pink	#935264	petal	Lidong Mt.	2	0.624	0.871	0.67	0.039	0.224	0.169523859	0.227501649	0.319	80.082	b	121	221	121	6		6	1400	1600	1500	montane	endemic species
557	____ __ _	Rubus_pectinellus	Rosaceae	White	#E3CEBF	petal	Meifeng Mt.	2	0.622	0.966	0.913	0.252	0.198	0.413272938	0.320519198	0.369	38.148	b-g	16	16	84	12	16	14	1600	3000	2300	montane	subtropical asia
558	_____ __ __	Rubus_pentalobus_2	Rosaceae	White	#BCAD86	petal	Taiping Mt.	2	0.46	0.934	0.871	0.356	0.268	0.371012009	0.445752278	0.513	36.994	b-g	37	37	63	20	25	22.5	800	3800	2300	montane	tropical asia
559	___ __ _	Rubus_taiwanicolus_2	Rosaceae	White	#CFBBAB	petal	Taiping Mt.	2	0.687	0.957	0.894	0.18	0.166	0.394345723	0.244873943	0.289	42.816	b-g	18	18	82	20	25	22.5	1500	3000	2250	montane	endemic species
560	____ __ _	Rubus_trianthus	Rosaceae	White	#CFB9AB	petal	Meifeng Mt.	2	0.727	0.958	0.893	0.143	0.148	0.392566709	0.206241251	0.247	45.96	b-g	9	9	91	10	17	13.5	500	2800	1650	montane	subtropical asia
565	___ __ _	Boenninghausenia_albiflora	Rutaceae	White	#D5C399	petal	Dasyueshan	2	0.778	0.95	0.899	0.105	0.112	0.398886122	0.153585808	0.185	46.833	b-g	34	34	66	7	12	9.5	500	2800	1650	montane	subtropical asia
566	_____ __ _	Skimmia_japonica_var._distinctevenulosa	Rutaceae	White	#D6BFA2	petal	Taiping Mt.	2	0.744	0.954	0.897	0.133	0.133	0.397293573	0.187900832	0.224	45.144	b-g	21	21	79	10	12	11	1500	2300	1900	montane	endemic species
567	____ __ _	Skimmia_japonica_var._orthoclada	Rutaceae	White	#C5A98B	petal	Dasyueshan	2	0.76	0.94	0.87	0.095	0.125	0.369798025	0.157386466	0.194	52.701	b-g	4	4	96		8	8	800	2300	1550	montane	endemic species
570	____ __ __	Illicium_anisatum	Schisandraceae	White	#BDA87C	petal	Dasyueshan	2	0.771	0.927	0.864	0.08	0.109	0.364001379	0.135321788	0.167	53.619	b-g	32	32	68	30	40	35	1200	2800	2000	montane	tropical asia
571	______ __ __	Schisandra_arisanensis	Schisandraceae	Red	#CD6400	perianth	Meifeng Mt.	2	0.694	0.574	0.731	0.032	-0.138	0.231089154	0.141824454	0.221	283.124	uv-g	57	157	57	10	16	13	600	2400	1500	montane	endemic species
572	____? __ _	Smilax_arisanensis	Smilacaceae	Green	#806A2D	perianth	Dasyueshan	2	0.507	0.719	0.691	0.159	0.12	0.190739097	0.199353108	0.229	37.171	b-g				4	6	5	700	2800	1750	montane	subtropical asia
575	___ __ _	Stachyurus_himalaicus	Stachyuraceae	Green	#AB9353	petal	Dasyueshan	2	0.679	0.867	0.82	0.122	0.118	0.319711435	0.169662672	0.201	44.061	b-g				10		10	500	3500	2000	montane	subtropical asia
578	_____ __ _	Symplocos_lancifolia	Symplocaceae	White	#BDA98E	petal	Lidong Mt.	2	0.492	0.939	0.869	0.326	0.258	0.36881285	0.416167868	0.479	38.359	b-g	24	24	76	8		8	1500	2100	1800	montane	subtropical asia
581	____ __ __	Daphne_arisanensis_2	Thymelaeaceae	Yellow/Green	#AE8942	sepal	Taiping Mt.	2	0.394	0.823	0.799	0.35	0.226	0.298735049	0.416942168	0.477	32.85	b-g				7	6	6.5	1500	3200	2350	montane	endemic species
583	____ __ _	Viola_formosana_2	Violaceae	Purple	#A99DB4	low lip	Taiping Mt.	2	0.671	0.959	0.863	0.166	0.192	0.362545973	0.253977047	0.308	49.098	b-g	57.3	19	14	20	24	22	800	2500	1650	montane	endemic species
584	_____ ____ __	Viola_formosana_var._kawakamii	Violaceae	White/Purple	#DBC6BD	lateral petal	Dasyueshan	2	0.695	0.965	0.907	0.183	0.164	0.406840407	0.245918817	0.288	41.765	b-g	14	14	86	20	25	22.5	1400	2500	1950	montane	endemic species
585	_____ ____ _	Alpinia_sessiliflora	Zingiberaceae	Red	#8B3034	petal	Sun link sea	2	0.752	0.71	0.508	-0.211	0.08	0.008223296	0.225868359	0.333	159.243	uv-b	104	204	104	36	44	40	1000	2000	1500	montane	endemic species
589	_____ __ _	Ophiopogon_intermedius_3	Asparagaceae	White	#C4B0A5	petal	Hohuan Mt.	3	0.771	0.955	0.882	0.097	0.128	0.382462291	0.160429245	0.198	52.926	b-g	11	11	89	8	14	11	700	3000	1850	montane	tropical asia
592	___ ____ _	Carpesium_nepalense_3	Asteraceae	Yellow	#B68100	head	Hohuan Mt.	3	0.508	0.656	0.779	0.235	0.012	0.279113933	0.235486309	0.307	2.972	b-g	108	125	25	9	11	10	1100	3200	2150	montane	subtropical asia
593	_____ ___ ___ _	Erigeron_fukuyamae	Asteraceae	Pink	#A68496	ligulate flower	Hohuan Mt.	3	0.634	0.94	0.819	0.16	0.214	0.318824248	0.267142505	0.33	53.201	b-g	60.5	13	87	15	23	19	1500	3400	2450	montane	endemic species
597	____ _____ _	Ligularia_kojimae	Asteraceae	Yellow	#F4AD00	ligulate flower petal	Hohuan Mt.	3	0.945	0.804	0.872	-0.064	-0.104	0.371500561	0.122201191	0.213	238.653	uv	20	22	18	4	4	4	1531	3000	2266	montane	endemic species
599	_____ _____ _	Petasites_formosanus_3	Asteraceae	White	#BDA596	head	Hohuan Mt.	3	0.649	0.944	0.866	0.188	0.187	0.366343161	0.26522934	0.316	44.756	b-g	16	16	84	16	23	19.5	1500	2700	2100	montane	endemic species
601	__ _____ _	Senecio_morrisonensis_var._dentatus_3	Asteraceae	Yellow	#FFBD00	ligulate flower petal	Hohuan Mt.	3	0.958	0.842	0.891	-0.059	-0.082	0.39060096	0.101002668	0.175	234.53	uv	36.7	19	17	22	30	26	1600	3300	2450	montane	endemic species
602	_____ _____ _	Senecio_scandens_var._incisus_3	Asteraceae	Yellow	#D8A100	ligulate flower petal	Hohuan Mt.	3	0.939	0.786	0.848	-0.079	-0.107	0.348253839	0.133092008	0.23	233.706	uv	17	22	12	18	20	19	1100	2400	1750	montane	subtropical asia
604	_____ ___ __ __	Impatiens_uniflora_3	Balsaminaceae	Purple	#B079A3	lower lip	Hohuan Mt.	3	0.769	0.949	0.814	0.039	0.157	0.31433353	0.162181605	0.221	75.997	b	38.3	7	1	33	43	38	1600	3000	2300	montane	endemic species
611	____ __ _	Adenophora_morrisonensis	Campanulaceae	Purple	#745F9A	corolla	Hohuan Mt.	3	0.801	0.942	0.735	-0.057	0.174	0.235295371	0.182761198	0.305	108.022	b	57	2	12	28	35	31.5	720	3000	1860	montane	endemic species
612	____ __ _	Adenophora_morrisonensis_subsp._uehatae_3	Campanulaceae	Purple	#5C4D89	corolla	Hohuan Mt.	3	0.609	0.922	0.656	0.041	0.29	0.156123283	0.292546762	0.417	82.017	b	57.3	7	10	25	30	27.5	1000	3700	2350	montane	endemic species
613	____ __ _	Adenophora_triphylla	Campanulaceae	Purple	#534878	corolla	Hohuan Mt.	3	0.613	0.899	0.606	-0.006	0.29	0.106319306	0.289566323	0.448	91.097	b	160	260	160	16	26	21	1500	2850	2175	montane	temperate asia
615	___ __ _	Peracarpa_carnosa_3	Campanulaceae	White	#C0AEA2	petal	Hohuan Mt.	3	0.766	0.953	0.879	0.098	0.13	0.379022938	0.163217917	0.201	52.998	b-g	14	14	86	6	20	13	1300	3200	2250	montane	tropical asia
623	___ __ _	Silene_baccifera_3	Caryophyllaceae	White	#B9A38D	petal	Hohuan Mt.	3	0.9	0.944	0.863	-0.032	0.063	0.362921427	0.070530707	0.121	117.412	b	20	20	120	10	12	11	1000	3000	2000	montane	temperate asia
625	____ __ _	Stellaria_vestita_3	Caryophyllaceae	White	#DCC9C0	petal	Hohuan Mt.	3	0.817	0.967	0.91	0.08	0.103	0.409553299	0.130803982	0.161	52.27	b-g	8	8	92	6	8	7	1500	2900	2200	montane	tropical asia
627	_____ __ _	Sedum_morrisonense_3	Crassulaceae	Yellow	#D09500	petal	Hohuan Mt.	3	0.903	0.733	0.829	-0.065	-0.133	0.328587501	0.147552685	0.26	244.036	uv-g	16	116	16	13		13	600	3587	2094	montane	endemic species
629	_____ __ __	Elaeagnus_umbellata	Elaeagnaceae	White/Yellow	#D0B38C	petal	Hohuan Mt.	3	0.7	0.941	0.882	0.157	0.15	0.381978365	0.217223364	0.257	43.542	b-g	21	21	79	5.6	6	5.8	1900	3000	2450	montane	subtropical asia
630	___ __ _	Cheilotheca_humilis_3	Ericaceae	White	#AC9A94	petal	Hohuan Mt.	3	0.885	0.946	0.851	-0.029	0.078	0.351286761	0.083497473	0.14	110.509	b	12	12	112	30	40	35	1000	3000	2000	montane	subtropical asia
631	______ __ _	Cheilotheca_macrocarpa	Ericaceae	White	#AF9D8E	petal	Hohuan Mt.	3	0.705	0.938	0.852	0.127	0.16	0.351978825	0.203845795	0.25	51.512	b-g	15	15	85	30	40	35	1000	3000	2000	montane	subtropical asia
633	_____ __ __	Gaultheria_borneensis_3	Ericaceae	White/Green	#B09E75	petal	Hohuan Mt.	3	0.576	0.917	0.846	0.234	0.206	0.34632266	0.311653114	0.364	41.271	b-g	30	30	70	8	10	9	1600	3000	2300	montane	tropical asia
635	___ __ __	Monotropa_hypopitys	Ericaceae	White/Yellow	#B39657	petal	Hohuan Mt.	3	0.157	0.877	0.83	0.583	0.384	0.329879406	0.698058755	0.799	33.354	b-g	45	55	45	10	15	12.5	1500	3200	2350	montane	temperate asia
637	________ __ _	Rhododendron_pseudochrysanthum	Ericaceae	White	#C6B3A3	petal	Hohuan Mt.	3	0.561	0.953	0.885	0.28	0.229	0.384930625	0.36217169	0.419	39.304	b-g	18.7	18.7	81.3	60	80	70	1800	3000	2400	montane	endemic species
640	____ ____ _	Gentiana_davidii_var._formosana_3	Gentianaceae	Blue	#63788B	corolla	Hohuan Mt.	3	0.802	0.932	0.77	-0.028	0.146	0.269702279	0.148621588	0.244	100.796	b	8	8	92	7.5	12	9.75	500	3000	1750	montane	subtropical asia
641	____ __ __	Gentiana_flavomaculata_3	Gentianaceae	White/Yellow	#A8967B	petal	Hohuan Mt.	3	0.607	0.92	0.834	0.197	0.199	0.334184991	0.280066169	0.334	45.353	b-g	18	18	82	7.5	9	8.25	1800	3000	2400	montane	endemic species
645	_____ __ _	Tripterospermum_lanceolatum	Gentianaceae	Purple	#9E90A1	petal	Hohuan Mt.	3	0.881	0.952	0.839	-0.036	0.092	0.33937459	0.098817678	0.167	111.426	b	5	5	105	11	12.5	11.75	1500	3200	2350	montane	endemic species
651	_____ __ _	Hypericum_taihezanense	Hypericaceae	Yellow	#BA8419	petal	Hohuan Mt.	3	0.937	0.81	0.796	-0.123	-0.056	0.295540036	0.135021927	0.18	204.602	uv	11.5	3	20	5	10	7.5	1000	3000	2000	montane	tropical asia
652	___ __ __	Clinopodium_chinense_3	Lamiaceae	Pink	#9F8091	petal	Hohuan Mt.	3	0.804	0.94	0.809	0.005	0.133	0.309293515	0.13343624	0.201	88.042	b	9	9	109	7	8	7.5	0	3000	1500	montane	subtropical asia
655	___ __ _	Origanum_vulgare_3	Lamiaceae	White	#B39C9B	petal	Hohuan Mt.	3	0.717	0.947	0.856	0.12	0.16	0.356141844	0.2003502	0.247	53.075	b-g	9	9	91	10	14	12	500	3600	2050	montane	temperate asia
657	________ ___ __ _	Salvia_arisanensis	Lamiaceae	Purple	#756888	lower lip	Hohuan Mt.	3	0.707	0.927	0.737	0.027	0.205	0.237435561	0.206341372	0.296	82.564	b	3	3	97	6	10	8	1700	3200	2450	montane	endemic species
658	____ ______ __	Lilium_longiflorum_var._formosanum_3	Liliaceae	White/Red	#B09688	petal	Hohuan Mt.	3	0.644	0.934	0.841	0.171	0.192	0.341178075	0.256580164	0.311	48.309	b-g	1	1	101	50	80	65	0	3500	1750	montane	endemic species
659	_____ __ _	Mazus_alpinus_3	Mazaceae	White	#C6B09D	lower lip	Hohuan Mt.	3	0.584	0.95	0.88	0.256	0.218	0.380123372	0.336314761	0.391	40.302	b-g	15	15	85	10	13	11.5	1500	3400	2450	montane	endemic species
660	_______ ____ _	Paris_polyphylla_var._stenophylla_3	Melanthiaceae	Green	#55551E	outer tepal	Hohuan Mt.	3	0.619	0.603	0.566	-0.046	0.01	0.066091057	0.04724456	0.067	168.058	uv-b				50	60	55	1700	3200	2450	montane	subtropical asia
664	______ __ _	Epilobium_amurense_3	Onagraceae	White	#D7C4B6	petal	Hohuan Mt.	3	0.704	0.962	0.904	0.174	0.158	0.403962937	0.234990566	0.276	42.408	b-g	14	14	86	9	18	13.5	1500	3100	2300	montane	temperate asia
665	_____ __ __	Epilobium_brevifolium_subsp._trichoneurum	Onagraceae	Pink	#9E789D	petal	Hohuan Mt.	3	0.592	0.944	0.801	0.181	0.247	0.300556271	0.306255532	0.379	53.842	b-g	41.3	13	6	14	20	17	600	3600	2100	montane	subtropical asia
679	______ __ _	Oxalis_acetosella_3	Oxalidaceae	White	#D9C3B4	petal	Hohuan Mt.	3	0.634	0.962	0.903	0.233	0.193	0.403096902	0.303155336	0.351	39.642	b-g	13	13	87	16	26	21	900	3300	2100	montane	tropical asia
680	____ __ _	Corydalis_ochotensis	Papaveraceae	Yellow	#BD8303	petal	Hohuan Mt.	3	0.932	0.786	0.794	-0.119	-0.077	0.29364696	0.142149699	0.206	212.821	uv	12.5	2	23	17	20	18.5	1900	2500	2200	montane	temperate asia
682	___ __ _	Ellisiophyllum_pinnatum_3	Plantaginaceae	White	#E2CCC0	lobes	Hohuan Mt.	3	0.698	0.967	0.912	0.186	0.161	0.412394355	0.245961565	0.287	41.007	b-g	10	10	90	8	10	9	1000	2800	1900	montane	subtropical asia
683	___ __ _	Hemiphragma_heterophyllum	Plantaginaceae	White	#BFAA99	lobes	Hohuan Mt.	3	0.606	0.946	0.872	0.23	0.207	0.372152943	0.309841881	0.363	41.974	b-g	19	19	81	12	12	12	800	3200	2000	montane	subtropical asia
691	____ __ _	Anemone_vitifolia_3	Ranunculaceae	White	#E2CCBA	sepal	Hohuan Mt.	3	0.668	0.964	0.912	0.211	0.175	0.411581584	0.274183603	0.318	39.594	b-g	17	17	83	25	38	31.5	800	3200	2000	montane	subtropical asia
692	___ __ _	Clematis_lasiandra	Ranunculaceae	Red/Purple	#886075	sepal	Hohuan Mt.	3	0.613	0.904	0.713	0.087	0.242	0.213225159	0.256769207	0.336	70.147	b	125	225	125	10	20	15	500	2800	1650	montane	subtropical asia
698	_____ __ _	Thalictrum_urbainii	Ranunculaceae	White	#B5A196	sepal	Hohuan Mt.	3	0.667	0.943	0.86	0.168	0.18	0.360096688	0.245922911	0.296	47.066	b-g	17	17	83	10	14.4	12.2	1600	3000	2300	montane	endemic species
699	_____ __ _	Cotoneaster_konishii	Rosaceae	White/Red	#9B4C52	petal	Hohuan Mt.	3	0.869	0.851	0.653	-0.187	0.09	0.153339049	0.207281264	0.314	154.197	uv-b	96	196	96	7	8	7.5	1800	2700	2250	montane	endemic species
705	_____ __ _	Potentilla_matsumurae_var._pilosa	Rosaceae	Yellow	#F9C000	petal	Hohuan Mt.	3	0.954	0.855	0.892	-0.054	-0.068	0.391615661	0.086895653	0.15	231.313	uv	14	19	9	20	25	22.5	1200	3300	2250	montane	endemic species
709	____ __ _	Rosa_transmorrisonensis	Rosaceae	White	#D6C2AE	petal	Hohuan Mt.	3	0.626	0.959	0.901	0.239	0.195	0.401038363	0.308425628	0.357	39.33	b-g	18	18	82	18	25	21.5	1500	3400	2450	montane	tropical asia
710	___ __ __	Rubus_croceacanthus_3	Rosaceae	White	#C5B186	petal	Hohuan Mt.	3	0.506	0.934	0.877	0.321	0.243	0.377000314	0.402676007	0.463	37.068	b-g	29	29	71	20	30	25	0	3000	1500	montane	subtropical asia
711	_____ __ __	Rubus_incanus	Rosaceae	Pink	#7A3862	petal	Hohuan Mt.	3	0.742	0.865	0.563	-0.155	0.212	0.063200625	0.262629066	0.45	126.192	uv-b	124	224	124	1	1	1	1800	3000	2400	montane	tropical asia
712	_____ __ __	Rubus_pentalobus_3	Rosaceae	White	#B3A784	petal	Hohuan Mt.	3	0.641	0.932	0.862	0.192	0.18	0.36235204	0.263484586	0.311	43.182	b-g	37	37	63	20	25	22.5	800	3800	2300	montane	tropical asia
714	_____ __ __	Rubus_taitoensis	Rosaceae	White	#C5AF83	petal	Hohuan Mt.	3	0.397	0.931	0.874	0.414	0.296	0.37417757	0.508494317	0.584	35.558	b-g	29	29	71	14	18	16	1500	2800	2150	montane	endemic species
715	___ __ _	Rubus_taiwanicolus_3	Rosaceae	White	#C8B2A6	petal	Hohuan Mt.	3	0.735	0.955	0.885	0.13	0.145	0.385098609	0.195113856	0.236	48.112	b-g	7	7	93	20	25	22.5	1500	3000	2250	montane	endemic species
721	_____ __ __	Acer_rubescens	Sapindaceae	Yellow/Green	#A28034	petal	Hohuan Mt.	3	0.651	0.784	0.773	0.106	0.072	0.272969444	0.127851632	0.147	34.157	b-g	20	120	20	5	5	5	1800	2800	2300	montane	endemic species
722	____ __ _	Daphne_arisanensis_3	Thymelaeaceae	White	#D7C3A6	lobes	Hohuan Mt.	3	0.688	0.956	0.901	0.184	0.162	0.400869448	0.245193315	0.286	41.222	b-g	23	23	77	7	8	7.5	1500	3200	2350	montane	endemic species
724	____ __ _	Viola_betonicifolia	Violaceae	Purple	#74578B	lip	Hohuan Mt.	3	0.663	0.925	0.7	0.031	0.244	0.19950468	0.245853597	0.352	82.665	b	50.1	15.3	2	14	20	17	100	3000	1550	montane	cosmopolitan species
1	___ __ _	Codonacanthus_pauciflorus	Acanthaceae	White	#D2BCB8	lower lip	Yangming Mt.	1	0.858	0.965	0.899	0.036	0.087	0.398950516	0.09394924	0.121	67.652	b	8	8	108	6.5	10	8.25	100	1500	800	submontane	subtropical asia
5	___ __ _	Hypoestes_purpurea	Acanthaceae	Purple	#682187	lower lip	Kenting	1	0.919	0.93	0.579	-0.294	0.181	0.078724476	0.345580788	0.54	148.388	uv-b	65.3	34	27	20	27	23.5	0	1200	600	submontane	tropical asia
6	__ __ __	Justicia_procumbens_1	Acanthaceae	Pink	#8C6E8C	lower lip	Yangming Mt.	1	0.703	0.929	0.765	0.054	0.195	0.264919005	0.202037294	0.273	74.633	b	69	20	80	5	8.5	6.75	0	1500	750	submontane	cosmopolitan species
8	_______ __ __	Peristrophe_bivalvis	Acanthaceae	Pink	#AB8EBA	lower lip	Kenting	1	0.724	0.96	0.849	0.108	0.173	0.349243099	0.204536058	0.257	57.999	b-g	47	17	5	44	51	47.5	0	1000	500	submontane	tropical asia
9	_____ __ __	Peristrophe_japonica	Acanthaceae	Pink	#A47FB4	lower lip	Yangming Mt.	1	0.816	0.959	0.828	0.01	0.137	0.327707093	0.137316924	0.203	85.94	b	43	1	10	17	30	23.5	400	1500	950	submontane	subtropical asia
10	__ __ _	Ruellia_repens	Acanthaceae	Purple	#4D2565	lower lobes	Kenting	1	0.493	0.859	0.446	-0.041	0.389	0.053731761	0.39138015	0.635	95.976	b	164	264	164		11	11	100	900	500	submontane	tropical asia
11	___ __ _	Staurogyne_concinnula	Acanthaceae	Purple	#98808B	petal	Shizaitou Mt.	1	0.726	0.933	0.802	0.066	0.169	0.301538338	0.181406113	0.235	68.814	b	5	5	95		7	7	500	1100	800	submontane	subtropical asia
12	____ __ __	Strobilanthes_formosanus	Acanthaceae	Blue	#837A96	petal	Yangming Mt.	1	0.649	0.94	0.79	0.123	0.22	0.290319961	0.252045832	0.319	60.859	b	72	7	93	24	28	26	500	2300	1400	submontane	endemic species
13	____ __ __	Strobilanthes_rankanensis	Acanthaceae	Purple	#8481A5	petal	Yangming Mt.	1	0.661	0.95	0.811	0.13	0.214	0.310941862	0.249997118	0.314	58.784	b-g	60	7	14	23	24	23.5	600	1700	1150	submontane	endemic species
14	___ __ __	Saurauia_tristyla	Actinidiaceae	Pink	#9A576E	petal	Shizaitou Mt.	1	0.695	0.894	0.699	0.003	0.197	0.198730321	0.196791242	0.299	89.095	b	106	206	106	7	16	11.5	100	1700	900	submontane	subtropical asia
15	___ __ _	Sambucus_chinensis_1	Adoxaceae	White	#CDB68E	lobes	TPBG	1	0.574	0.941	0.884	0.269	0.212	0.38432718	0.342501241	0.395	38.244	b-g	34	34	66	4	8	6	300	2300	1300	submontane	subtropical asia
22	_____ __ __	Fissistigma_glaucescens	Annonaceae	White/Yellow	#D6A96F	petal	Kenting	1	0.71	0.919	0.868	0.137	0.13	0.367943587	0.188212457	0.223	43.495	b-g	10	90	10		12	12	100	1000	550	submontane	subtropical asia
28	_____ __ __	Cynanchum_ovalifolium	Apocynaceae	Dark red	#734917	1obe	Yangming Mt.	1	0.098	0.508	0.537	0.38	0.191	0.036607424	0.425325169	0.486	26.641	b-g	191	291	191	8	9	8.5	0	1000	500	submontane	endemic species
29	___ __ _	Gymnema_sylvestre	Apocynaceae	Yellow	#DBAC57	lobe	Kenting	1	0.601	0.89	0.869	0.232	0.155	0.368541421	0.27873284	0.319	33.749	b-g	7	107	7	4	6	5	100	1000	550	submontane	tropical asia
31	__ __ _	Melodinus_angustifolius	Apocynaceae	White	#F1DBCB	1obe	Kenting	1	0.752	0.971	0.924	0.148	0.133	0.423706075	0.199115624	0.233	41.773	b-g	13	13	87	10	20	15	100	1000	550	submontane	endemic species
38	____ __ __	Ilex_ficoidea	Aquifoliaceae	Yellow/Green	#A77F3D	petal	Yangming Mt.	1	0.589	0.808	0.775	0.161	0.126	0.275277024	0.204937762	0.236	38.024	b-g					6	6	300	1500	900	submontane	subtropical asia
41	___ __ _	Ilex_asprella	Aquifoliaceae	White	#A6958A	petal	Yangming Mt.	1	0.76	0.937	0.839	0.069	0.138	0.339069861	0.153813791	0.196	63.413	b	8	8	108		6	6	100	1800	950	submontane	subtropical asia
42	_____ _____ _	Arisaema_heterophyllum	Araceae	Green	#877D44	spathe	Shizaitou Mt.	1	0.805	0.83	0.759	-0.041	0.048	0.258673104	0.062552543	0.106	130.388	uv-b	118	218	118	32	80	56	28	2700	1364	submontane	temperate asia
43	____ _____ __ 2 _____	Arisaema_ringens	Araceae		#734959	spathe	Yangming Mt.	1	0.861	0.859	0.604	-0.223	0.127	0.103694947	0.256323583	0.396	150.354	uv-b				70	120	95	46	2500	1273	submontane	subtropical asia
46	_________ __ __	Aristolochia_shimadae_1	Aristolochiaceae	Dark Red	#653819	lobe	TPBG	1	0.555	0.5	0.437	-0.102	0.004	0.062886398	0.102068807	0.14	177.508	uv-b	191	291	191			20	200	1600	900	submontane	tropical asia
47	_____ __ __	Asarum_chatienshanianum	Aristolochiaceae	Yellow/Green	#8C6E00	petal	FSBG	1	0.483	0.598	0.701	0.189	0.005	0.201468288	0.189400246	0.248	1.616	b-g	192	292	192	2	2	2	400	900	650	submontane	endemic species
48	____ __ __	Asarum_macranthum	Aristolochiaceae	Dark Red	#260904	petal	Yangming Mt.	1	0.204	0.113	0.073	-0.113	-0.026	0.426794289	0.11630329	0.147	192.674	uv				20	25	22.5	140	2800	1470	submontane	endemic species
50	_____ __ _	Liriope_muscari	Asparagaceae	Purple	#736280	petal	Yangming Mt.	1	0.685	0.915	0.715	0.026	0.215	0.214696696	0.216822199	0.312	83.09	b	15	15	85	7	8	7.5	200	1500	850	submontane	subtropical asia
52	__ __ _	Polygonatum_arisanense_1	Asparagaceae	White	#CBB7A2	petal	Yangming Mt.	1	0.825	0.954	0.889	0.056	0.097	0.38943781	0.112134646	0.142	60.026	b	12	12	88	10	12	11	600	2100	1350	submontane	temperate asia
56	____ ____ __ __	Cirsium_japonicum_var._australe	Asteraceae	Pink	#BD9397	head	TPBG	1	0.725	0.944	0.848	0.106	0.157	0.347573333	0.189406501	0.236	56.022	b-g	74	19	81	20	40	30	400	2100	1250	submontane	subtropical asia
62	___ ___ _	Ixeris_chinensis	Asteraceae	Yellow	#F6BF39	ligulate flower	TPBG	1	0.957	0.903	0.893	-0.056	-0.022	0.392990803	0.059555029	0.077	201.21	uv	7.5	5	10	9	12	10.5	100	2083	1092	submontane	temperate asia
65	___ ___ _	Senecio_scandens_var._scandens	Asteraceae	Yellow	#DFA118	ligulate flower	Green Island	1	0.945	0.853	0.854	-0.078	-0.046	0.354431691	0.091212352	0.129	210.646	uv	9	2	16	12	14	13	400	2000	1200	submontane	subtropical asia
69	___ ____ __	Begonia_formosana	Begoniaceae	White/Pink	#C1AAA5	petal	Yangming Mt.	1	0.794	0.954	0.876	0.071	0.119	0.376278668	0.138798213	0.175	59.063	b-g	8	8	92	30	40	35	200	1500	850	submontane	temperate asia
70	_____ ____ ___	Begonia_laciniata_1	Begoniaceae	White/Pink	#C59E99	petal	FSBG	1	0.586	0.945	0.861	0.238	0.222	0.36108993	0.325224351	0.384	42.979	b-g	10	10	90	30	40	35	200	1700	950	submontane	subtropical asia
71	_____ ____ _	Begonia_longifolia	Begoniaceae	White	#9C8E8A	petal	FSBG	1	0.838	0.936	0.826	-0.01	0.104	0.325953676	0.10457963	0.169	95.75	b	2	2	102	20	24	22	200	1500	850	submontane	tropical asia
73	___ __ _	Radermachera_sinica	Bignoniaceae	White	#E3CCC0	lobe	Kenting	1	0.851	0.968	0.913	0.054	0.086	0.413052509	0.101564415	0.127	58.173	b-g	8	8	108	15	30	22.5	300	800	550	submontane	subtropical asia
74	___ __ _	Thyrocarpus_sampsonii	Boraginaceae	Blue	#929DB3	petal	Taroko	1	0.768	0.96	0.858	0.078	0.147	0.358028991	0.16612558	0.211	62.047	b	59.3	0	27	10	16	13	200	1600	900	submontane	subtropical asia
75	___ __ __	Trichodesma_calycosum	Boraginaceae	Blue	#B2A6A2	petal	Kenting	1	0.781	0.953	0.869	0.076	0.128	0.368792231	0.148882996	0.187	59.18	b-g	4	4	96	25	34	29.5	500	1736	1118	submontane	subtropical asia
80	____ __ __	Lobelia_nummularia_1	Campanulaceae	Pink	#90797C	petal	FSBG	1	0.314	0.912	0.776	0.4	0.367	0.27629645	0.542647525	0.638	42.513	b-g	20	20	80	10	12	11	75	2500	1288	submontane	tropical asia
81	_____ __ _	Wahlenbergia_marginata	Campanulaceae	Blue	#495C95	lobe	Nrotheastern	1	0.415	0.933	0.704	0.251	0.373	0.204287726	0.449644364	0.561	56.095	b-g	61.3	21	0	10	16	13	0	2576	1288	submontane	cosmopolitan species
82	_____ __ _	Abelia_chinensis_var._ionandra	Caprifoliaceae	White	#DBC5B6	lobe	TPBG	1	0.774	0.963	0.905	0.114	0.124	0.405072286	0.168250189	0.203	47.38	b-g	9	9	91	12	18	15	200	1500	850	submontane	endemic species
84	__ ____ _	Lonicera_japonica_1	Caprifoliaceae	White/Yellow	#E9A141	upper lip	Yangming Mt.	1	0.713	0.864	0.858	0.126	0.079	0.357957682	0.1483115	0.169	32.087	b-g	25	125	25	20	30	25	600	1500	1050	submontane	temperate asia
85	___ __ _	Patrinia_glabrifolia	Caprifoliaceae	White	#DEC3A2	petal	Taroko	1	0.671	0.954	0.901	0.2	0.168	0.401362109	0.261215244	0.303	40.096	b-g	23	23	77		10	10	600	2200	1400	submontane	endemic species
89	____ __ __	Garcinia_multiflora	Clusiaceae	White/Yellow	#CB9638	petal	FSBG	1	0.5	0.819	0.832	0.287	0.153	0.331602345	0.325060967	0.369	28.041	b-g	21	121	21	15	20	17.5	100	900	500	submontane	subtropical asia
91	____ __ _	Disporum_sessile	Colchicaceae	Yellow	#C99200	petal	Yangming Mt.	1	0.87	0.757	0.822	-0.042	-0.089	0.321631119	0.098421673	0.173	244.635	uv-g	20	120	20	6	8	7	0	2100	1050	submontane	endemic species
93	_____ __ _	Commelina_auriculata	Commelinaceae	Blue	#4D88BF	petal	Kenting	1	0.87	0.964	0.829	-0.036	0.115	0.328572216	0.119928658	0.2	107.253	b	65.3	2	17		14	14	0	1500	750	submontane	cosmopolitan species
94	___ ___ _	Commelina_diffusa	Commelinaceae	Blue	#4676B0	petal	TPBG	1	0.839	0.956	0.789	-0.043	0.142	0.288982365	0.148908271	0.248	106.963	b	62.7	0	10		9.4	9.4	0	1100	550	submontane	cosmopolitan species
95	___ __ __	Murdannia_loriformis	Commelinaceae	Purple	#B0A1A8	petal	TPBG	1	0.779	0.955	0.865	0.074	0.133	0.364944656	0.152266562	0.193	60.784	b	7.4	7.4	92.6	8.4	12.4	10.4	0	1000	500	submontane	tropical asia
96	___ __ _	Evolvulus_alsinoides	Convolvulaceae	Blue	#426BAB	petal	Kenting	1	0.852	0.954	0.764	-0.077	0.146	0.263569291	0.165137382	0.283	117.622	b	63.3	8	4	6	10	8	0	1000	500	submontane	tropical asia
102	____ __ _	Alangium_chinense	Cornaceae	White	#DFC7B1	petal	Taroko	1	0.77	0.962	0.906	0.118	0.123	0.406235877	0.170866276	0.205	46.284	b-g	14	14	86		20	20	204	2500	1352	submontane	cosmopolitan species
103	___ __ _	Kalanchoe_integra	Crassulaceae	Yellow	#FFAB00	petal	Green Island	1	0.94	0.843	0.876	-0.055	-0.065	0.375941256	0.084995793	0.146	229.47	uv	29.3	6	29	10	12	11	0	1500	750	submontane	tropical asia
107	__ __ _	Trichosanthes_cucumeroides	Cucurbitaceae	White/Green	#DDC6AF	lobe	Yangming Mt.	1	0.858	0.962	0.906	0.041	0.08	0.405652522	0.089958316	0.115	62.815	b	5	5	95	20	40	30	500	1600	1050	submontane	subtropical asia
112	_____ __ _	Elaeagnus_formosensis	Elaeagnaceae	Yellow	#F8B54A	lobe	TPBG	1	0.782	0.884	0.884	0.088	0.051	0.383614034	0.101448101	0.116	30.28	b-g	21	121	21	8	12	10	100	1000	550	submontane	endemic species
114	__ __ _	Elaeocarpus_japonicus	Elaeocarpaceae	Green	#957D37	petal	Wulai	1	0.659	0.788	0.759	0.087	0.079	0.259012892	0.117622664	0.138	42.386	b-g					5	5	400	1800	1100	submontane	subtropical asia
115	___ __ _	Sloanea_formosana	Elaeocarpaceae	Green	#B1963B	petal	FSBG	1	0.538	0.824	0.822	0.246	0.144	0.321903475	0.284583128	0.324	30.309	b-g	105	120	20		16	16	200	1700	950	submontane	endemic species
116	_____ __ _	Enkianthus_perulatus	Ericaceae	White	#DAC7B8	corolla	FSBG	1	0.85	0.964	0.907	0.049	0.085	0.406846766	0.098591556	0.124	60.064	b	14	14	86	8	9	8.5	1100	1600	1350	submontane	temperate asia
121	____ __ _	Rhododendron_oldhamii_1	Ericaceae	Red	#CD4850	petal	Yangming Mt.	1	0.927	0.869	0.707	-0.191	0.052	0.207005527	0.197755222	0.285	164.897	uv-b	61	36	64	40	40	40	100	2800	1450	submontane	endemic species
122	___ __ _	Rhododendron_simsii	Ericaceae	Red	#AD1D2A	petal	FSBG	1	0.844	0.706	0.536	-0.267	0.016	0.036015286	0.266999344	0.369	176.621	uv-b	105	205	105	35	40	37.5	500	1567	1034	submontane	subtropical asia
126	___ __ _	Bauhinia_championii	Fabaceae	White	#C2B18E	petal	Kenting	1	0.401	0.939	0.878	0.413	0.3	0.378009583	0.510229504	0.586	35.971	b-g	33	33	67	10	15	12.5	200	1100	650	submontane	tropical asia
136	_____ __ __	Hylodesmum_leptopus	Fabaceae	Pink	#B07D94	Standard	FSBG	1	0.884	0.944	0.814	-0.061	0.095	0.31359412	0.112649857	0.195	122.554	uv-b	13	13	113		10	10	400	1000	700	submontane	cosmopolitan species
139	_____ __ _	Indigofera_ramulosissima	Fabaceae	Purple	#772F64	Standard	Taroko	1	0.678	0.861	0.535	-0.124	0.255	0.034852889	0.28353227	0.483	115.95	b	128	228	128	3	3.5	3.25	700	1500	1100	submontane	endemic species
140	____ __ _	Indigofera_spicata	Fabaceae	Red	#AF4857	Standard	Kenting	1	0.941	0.881	0.68	-0.226	0.071	0.179838986	0.2370201	0.344	162.654	uv-b	96	196	96	7.6	9.8	8.7	0	1200	600	submontane	tropical asia
145	___ __ __	Millettia_reticulata	Fabaceae	Purple	#6C527C	Wing	Taroko	1	0.801	0.912	0.667	-0.116	0.178	0.166998409	0.212396312	0.368	123.008	uv-b	134	234	134		20	20	100	2000	1050	submontane	subtropical asia
148	__ __ __	Pueraria_montana_1	Fabaceae	Pink	#A3889A	Standard	Taroko	1	0.826	0.946	0.827	0.001	0.119	0.326805332	0.119139184	0.182	89.685	b	6	6	94	13	16	14.5	500	1500	1000	submontane	subtropical asia
154	____ __ _	Vigna_reflexopilosa	Fabaceae	Yellow	#D08700	Standard	Orchid Island	1	0.876	0.694	0.805	-0.061	-0.146	0.304823402	0.158268783	0.28	247.143	uv-g	29	129	29	7	11	9	0	1500	750	submontane	tropical asia
156	____ __ __	Aucuba_japonica	Garryaceae	Dark Red	#513421	petal	Yangming Mt.	1	0.541	0.543	0.391	-0.13	0.077	0.109356274	0.151482815	0.235	149.415	uv-b				8	10	9	500	2000	1250	submontane	subtropical asia
158	____ __ __	Swertia_shintenensis	Gentianaceae	White/Purple	#8B7B61	lobe	Shizaitou Mt.	1	0.558	0.877	0.764	0.178	0.216	0.264089363	0.280072954	0.342	50.518	b-g				30	40	35	500	900	700	submontane	endemic species
159	_____ __ _	Tripterospermum_alutaceifolium	Gentianaceae	White	#C6B59E	lobe	Yangming Mt.	1	0.814	0.951	0.885	0.062	0.102	0.385466428	0.119353052	0.15	58.61	b-g	21	21	79	12	15	13.5	200	1300	750	submontane	endemic species
160	___ ____ __	Aeschynanthus_acuminatus	Gesneriaceae	Red	#8B6046	lobe	Manyueyuan	1	0.789	0.817	0.684	-0.091	0.08	0.18384988	0.121635483	0.2	138.641	uv-b				9	12	10.5	300	2000	1150	submontane	tropical asia
161	___ __ _	Hemiboea_bicornuta_1	Gesneriaceae	White	#D6C0BA	lower lip	Yangming Mt.	1	0.938	0.968	0.904	-0.029	0.047	0.403699662	0.055589036	0.096	121.877	uv-b	28	28	128	13	20	16.5	300	2200	1250	submontane	temperate asia
162	___ __ __	Lysionotus_pauciflorus_1	Gesneriaceae	White/Purple	#A493A5	lower lip	Yangming Mt.	1	0.782	0.952	0.845	0.055	0.139	0.345245892	0.14936403	0.194	68.413	b	71	6	94	12	20	16	300	2200	1250	submontane	subtropical asia
163	___ __ _	Titanotrichum_oldhamii	Gesneriaceae	Yellow	#E9A600	lower lip	Yangming Mt.	1	0.94	0.836	0.862	-0.068	-0.065	0.361968608	0.093999718	0.155	224.048	uv	17.5	13	22	16	22	19	300	1000	650	submontane	subtropical asia
167	____ __ _	Deutzia_pulchra_1	Hydrangeaceae	White	#DBC7B5	petal	Orchid Island	1	0.825	0.963	0.907	0.071	0.097	0.406640675	0.120291541	0.149	53.875	b-g	18	18	82	20	24	22	300	2500	1400	submontane	tropical asia
168	____ __ _	Deutzia_taiwanensis	Hydrangeaceae	White	#DAC5B6	petal	Yangming Mt.	1	0.753	0.963	0.905	0.132	0.134	0.405039889	0.188025599	0.225	45.469	b-g	13	13	87	16	18	17	300	2300	1300	submontane	endemic species
170	___ __ _	Hydrangea_chinensis_1	Hydrangeaceae	White	#E3CEB9	sepal	Green Island	1	0.649	0.964	0.912	0.228	0.183	0.412220778	0.292034363	0.337	38.778	b-g	20	20	80	8	9	8.5	300	2400	1350	submontane	subtropical asia
172	_____ __ _	Hypericum_subalatum	Hypericaceae	Yellow	#FAB028	petal	TPBG	1	0.958	0.883	0.88	-0.068	-0.036	0.379617346	0.076618011	0.106	208.027	uv	20	16	24		25	25	400	900	650	submontane	endemic species
173	___ __ _	Molineria_capitulata	Hypoxidaceae	Yellow	#E6A225	petal	FSBG	1	0.95	0.865	0.859	-0.079	-0.04	0.35935656	0.088242659	0.12	206.718	uv	38	14	23	12	16	14	300	997	649	submontane	tropical asia
175	__ __ ___	Iris_domestica	Iridaceae	Red/Orange	#E67B4D	petal	TPBG	1	0.834	0.871	0.81	-0.021	0.049	0.309943275	0.052919038	0.09	113.164	b	73	173	73	40	50	45	0	2000	1000	submontane	subtropical asia
176	____ __ _	Itea_parviflora	Iteaceae	White	#D2B895	petal	Yangming Mt.	1	0.781	0.948	0.889	0.093	0.113	0.388583672	0.146429439	0.179	50.484	b-g	17	17	83	2	3	2.5	400	1200	800	submontane	endemic species
177	_____ __ __	Ajuga_taiwanensis	Lamiaceae	White/Purple	#96909A	petal	Yangming Mt.	1	0.662	0.944	0.833	0.148	0.197	0.332695695	0.246208878	0.304	53.124	b-g	13	13	87	10	16	13	0	2000	1000	submontane	subtropical asia
178	___ __ __	Bostrychanthera_deflexa	Lamiaceae	Dark Red	#79416A	petal	Yangming Mt.	1	0.669	0.879	0.602	-0.058	0.243	0.101956186	0.249926525	0.413	103.456	b	139	239	139		16	16	500	1200	850	submontane	subtropical asia
179	___ _ __	Callicarpa_formosana_1	Lamiaceae	Pink	#AF8996	petal	TPBG	1	0.778	0.943	0.829	0.044	0.14	0.328900952	0.146676053	0.195	72.572	b	56.5	1	101	4	5	4.5	400	2300	1350	submontane	subtropical asia
181	___ __ __	Callicarpa_kochiana	Lamiaceae	Pink	#8A6278	petal	FSBG	1	0.658	0.907	0.723	0.057	0.217	0.223215483	0.224176464	0.304	75.375	b	130	230	130	2	4	3	100	900	500	submontane	subtropical asia
182	____ __ __	Callicarpa_pilosissima	Lamiaceae	Pink	#AD8A94	lobe	Kenting	1	0.594	0.94	0.829	0.203	0.228	0.32860885	0.305212994	0.37	48.367	b-g	72	18	82	4	5	4.5	400	1000	700	submontane	endemic species
183	__ __ __	Clerodendrum_cyrtophyllum	Lamiaceae	White/Green	#CDAD76	petal	Yangming Mt.	1	0.674	0.923	0.871	0.171	0.151	0.371020519	0.227652711	0.266	41.438	b-g	109	26	74	14	18	16	500	1000	750	submontane	cosmopolitan species
184	?_ __ _	Clerodendrum_japonicum	Lamiaceae	Red	#D7422A	petal	TPBG	1	0.808	0.744	0.685	-0.107	-0.002	0.184659499	0.107102511	0.145	181.075	uv	84	184	84	12	16	14	100	1200	650	submontane	tropical asia
185	____ __ __	Clerodendrum_trichotomum_1	Lamiaceae	White/Yellow	#F0D1AD	lobe	Kenting	1	0.768	0.961	0.914	0.126	0.12	0.4144753	0.174060368	0.206	43.41	b-g	15	15	85	20	25	22.5	0	2400	1200	submontane	cosmopolitan species
189	___ __ _	Leucas_chinensis	Lamiaceae	White	#C0AFA7	lower lip	Orchid Island	1	0.724	0.955	0.881	0.135	0.153	0.38067011	0.204028603	0.247	48.477	b-g	6	6	94	8	9	8.5	0	1200	600	submontane	subtropical asia
192	___ __ __	Premna_microphylla	Lamiaceae	White/Yellow	#F3CD96	petal	Yangming Mt.	1	0.704	0.95	0.909	0.178	0.143	0.409419616	0.228092937	0.263	38.898	b-g	9	14	4	10	12	11	200	1000	600	submontane	subtropical asia
194	___ ____ _	Prunella_vulgaris_subsp._asiatica_1	Lamiaceae	Purple	#978C85	lobe	Yangming Mt.	1	0.628	0.926	0.818	0.165	0.203	0.318143511	0.261621479	0.32	51.01	b-g	30	30	70		12	12	0	1500	750	submontane	temperate asia
195	_____ __ _	Salvia_nipponica_var._formosana	Lamiaceae	Yellow	#E98E00	lower lip	Yangming Mt.	1	0.944	0.781	0.831	-0.098	-0.107	0.330673757	0.144919496	0.248	227.369	uv	27.5	19	36	22	24	23	300	1900	1100	submontane	endemic species
196	___ __ __	Scutellaria_indica_1	Lamiaceae	White/Purple	#AE9E9A	lower lip	Yangming Mt.	1	0.694	0.946	0.856	0.14	0.17	0.356067956	0.220595993	0.27	50.607	b-g	16	16	84	11	12	11.5	0	2400	1200	submontane	cosmopolitan species
202	____ ____ __	Akebia_longiracemosa	Lardizabalaceae	Dark Purple	#492838	sepal	TPBG	1	0.791	0.721	0.356	-0.377	0.147	0.143791554	0.404358252	0.598	158.679	uv-b				20	24	22	300	800	550	submontane	subtropical asia
203	__ __ __	Stauntonia_obovatifoliola_1	Lardizabalaceae	Yellow/Green	#B79141	sepal	Yangming Mt.	1	0.571	0.829	0.818	0.214	0.135	0.317665579	0.252406411	0.288	32.206	b-g	107	122	22	15	20	17.5	500	1500	1000	submontane	subtropical asia
207	_____ __ ___	Utricularia_striatula	Lentibulariaceae	Pink	#BEA796	lower lip	Wulai	1	0.574	0.944	0.868	0.255	0.223	0.368278478	0.338433888	0.395	41.13	b-g	18	18	82	3.5	12	7.75	400	1354	877	submontane	tropical asia
210	_____ __ __	Tricyrtis_formosana_1	Liliaceae	Purple	#967783	petal	TPBG	1	0.695	0.923	0.781	0.074	0.185	0.280688261	0.199619559	0.258	68.128	b	75.5	12	88	40	50	45	10	1900	955	submontane	endemic species
211	___ __ __	Lindernia_ruellioides	Linderniaceae	Purple	#72728F	lobe	TPBG	1	0.508	0.931	0.764	0.222	0.295	0.2637833	0.369463418	0.456	53.109	b-g	17	17	83	10	14	12	0	1500	750	submontane	tropical asia
212	____ __ _	Torenia_concolor_1	Linderniaceae	Purple	#7D79AA	corolla	TPBG	1	0.648	0.952	0.8	0.132	0.228	0.300093084	0.263047743	0.332	59.932	b-g	58.7	10	6	20	25	22.5	400	2500	1450	submontane	subtropical asia
214	__ __ _	Lagerstroemia_subcostata	Lythraceae	White	#B09E91	petal	FSBG	1	0.581	0.939	0.854	0.237	0.222	0.354163243	0.32436311	0.383	43.163	b-g	14	14	86	10	15	12.5	0	1200	600	submontane	subtropical asia
216	___ __ _	Michelia_compressa_var._formosana	Magnoliaceae	White	#DFC7AA	petal	Shizaitou Mt.	1	0.726	0.959	0.905	0.155	0.143	0.405262107	0.21098649	0.248	42.64	b-g	21	21	79		20	20	100	2200	1150	submontane	endemic species
223	___ __ __	Hibiscus_taiwanensis_1	Malvaceae	Pink	#D5ABA9	petal	Orchid Island	1	0.597	0.955	0.882	0.247	0.215	0.382105813	0.327971777	0.383	41.062	b-g	60	26	74	60	90	75	0	2000	1000	submontane	endemic species
225	___ __ __	Kleinhovia_hospita	Malvaceae	Pink	#C19993	sepal	Kenting	1	0.745	0.943	0.854	0.094	0.143	0.353653353	0.170953271	0.214	56.764	b-g	8	8	92	5	9	7	0	1000	500	submontane	tropical asia
233	_____ ____ __	Mazus_fauriei	Mazaceae	Purple	#BBA6AA	lower lip	TPBG	1	0.615	0.955	0.872	0.223	0.211	0.371874923	0.307107409	0.363	43.487	b-g	73.5	18	82	15	20	17.5	0	1200	600	submontane	endemic species
236	___ __	Astronia_ferruginea	Melastomataceae	Brown	#B88D5B	petal	Green Island	1	0.678	0.881	0.818	0.121	0.133	0.317847968	0.180168173	0.218	47.639	b-g					4	4	200	900	550	submontane	tropical asia
237	___ __ _	Blastus_cochinchinensis	Melastomataceae	White	#9E8D83	petal	Yangming Mt.	1	0.711	0.926	0.822	0.096	0.16	0.321618159	0.186748799	0.235	59.068	b-g	14	14	86		8	8	100	1600	850	submontane	subtropical asia
238	___ __ _	Bredia_oldhamii	Melastomataceae	White	#ECD7C4	petal	TPBG	1	0.601	0.968	0.92	0.277	0.207	0.420266469	0.345451531	0.397	36.823	b-g	20	20	80	14	20	17	100	1200	650	submontane	endemic species
239	_____ __ __	Medinilla_fengii_1	Melastomataceae	Pink	#BF90A7	petal	FSBG	1	0.751	0.953	0.85	0.085	0.152	0.350022126	0.174643546	0.221	60.698	b	50.5	8	92	12	15	13.5	300	2100	1200	submontane	endemic species
240	______ __ __	Medinilla_formosana	Melastomataceae	White/Pink	#A5908D	petal	TPBG	1	0.672	0.936	0.831	0.138	0.184	0.331146901	0.230318367	0.284	53.222	b-g	8	8	92	8	12	10	100	1000	550	submontane	endemic species
243	_____ __ __	Sarcopyramis_napalensis_var._bodinieri_1	Melastomataceae	Pink	#AC8CA6	petal	Shizaitou Mt.	1	0.753	0.952	0.839	0.074	0.156	0.338793553	0.172316801	0.221	64.534	b	46	10	21	7	12	9.5	200	1900	1050	submontane	subtropical asia
249	____ __ _	Aletris_spicata	Nartheciaceae	White	#BBA289	perianth	Yangming Mt.	1	0.739	0.937	0.86	0.105	0.137	0.359630863	0.172795671	0.213	52.712	b-g	17	17	83	6	10	8	10	1500	755	submontane	subtropical asia
253	___ __ _	Jasminum_nervosum	Oleaceae	White	#F2DCD3	petal	TPBG	1	0.87	0.974	0.925	0.048	0.076	0.425471086	0.090095702	0.113	57.528	b-g	2	2	98	30	36	33	10	2100	1055	submontane	subtropical asia
254	____ __ _	Ligustrum_liukiuense	Oleaceae	White	#D6BFA8	lobe	Yangming Mt.	1	0.772	0.957	0.898	0.11	0.122	0.398036893	0.16416817	0.199	48.14	b-g	17	17	83	2	4	3	36	2200	1118	submontane	subtropical asia
257	_____ ___ _	Acanthephippium_striatum	Orchidaceae	White	#BCA7A4	lateral petal	Manyueyuan	1	0.946	0.959	0.875	-0.062	0.048	0.37462401	0.078625105	0.127	142.256	uv-b	64	64	164	46	50	48	400	1500	950	submontane	tropical asia
258	___ __ _	Arundina_graminifolia	Orchidaceae	Purple	#77007B	lip	TPBG	1	0.856	0.913	0.495	-0.313	0.238	0.005186265	0.392576495	0.634	142.761	uv-b	62.3	23	34	50	80	65	4	1000	502	submontane	tropical asia
259	____ __ _	Bletilla_formosana	Orchidaceae	White	#E2CACA	sepal	Taroko	1	0.91	0.971	0.914	0.003	0.06	0.413628222	0.059852339	0.089	86.779	b	10	10	110	30	40	35	55	2200	1128	submontane	subtropical asia
260	_____ __ __	Calanthe_sylvatica	Orchidaceae	Purple	#BF92B5	lip	FSBG	1	0.677	0.958	0.857	0.156	0.191	0.35675217	0.246537594	0.301	50.788	b-g	52.3	21	4	30	40	35	500	1300	900	submontane	tropical asia
261	___ __ _	Calanthe_triplicata	Orchidaceae	White	#F8DFD8	lip	FSBG	1	0.891	0.976	0.928	0.032	0.066	0.428305633	0.073094082	0.093	64.025	b	6	6	106	24	36	30	101	1500	801	submontane	cosmopolitan species
262	______ __ __	Cephalantheropsis_obcordata	Orchidaceae	White/Yellow	#C69E76	lip	Shizaitou Mt.	1	0.799	0.924	0.853	0.047	0.098	0.353203255	0.108291039	0.139	64.431	b	17	17	117	16	20	18	500	1500	1000	submontane	cosmopolitan species
263	___ __ __	Cymbidium_ensifolium	Orchidaceae	Red/Yellowgreen	#B28869	lip	Taichung	1	0.773	0.9	0.812	0.034	0.108	0.311920018	0.113009415	0.15	72.722	b				30	48	39	500	2000	1250	submontane	cosmopolitan species
264	___ __ __	Cymbidium_sinense	Orchidaceae	Yellow/Brown	#9D7B58	lip	FSBG	1	0.678	0.864	0.77	0.079	0.14	0.269857799	0.160478813	0.203	60.431	b				34	60	47	200	1200	700	submontane	subtropical asia
265	___ __ ____	Dendrobium_catenatum	Orchidaceae	Yellow/Purple	#AD7E4D	lip	Taroko	1	0.215	0.836	0.781	0.49	0.338	0.280699176	0.595031173	0.682	34.603	b-g				26	34	30	800	1600	1200	submontane	subtropical asia
269	_____ __ __	Goodyera_foliosa	Orchidaceae	White/Red	#9C7F68	sepal	Yangming Mt.	1	0.587	0.889	0.785	0.171	0.203	0.284747834	0.265672517	0.324	49.874	b-g				16	20	18	385	2000	1193	submontane	tropical asia
270	_____ __ _	Goodyera_procera	Orchidaceae	White	#A59176	flower	TPBG	1	0.705	0.915	0.825	0.104	0.15	0.324974637	0.1828296	0.227	55.313	b-g				6	7	6.5	200	1600	900	submontane	cosmopolitan species
271	_____ __ __	Goodyera_rubicunda	Orchidaceae	Dark Red	#8C604A	sepal	Wulai	1	0.627	0.816	0.682	0.048	0.162	0.182200064	0.168539525	0.226	73.522	b				14	16	15	300	1500	900	submontane	subtropical asia
272	_____ __ _	Liparis_bootanensis	Orchidaceae	Orange	#8A4B1A	lip	Shizaitou Mt.	1	0.48	0.55	0.579	0.086	0.02	0.079485187	0.088421454	0.111	12.963	b-g				10	13	11.5	400	2300	1350	submontane	cosmopolitan species
273	_____ __ __	Liparis_formosana	Orchidaceae	Dark red	#290515	lip	Orchid Island	1	0.556	0.352	0.092	-0.402	0.028	0.408190801	0.402753065	0.559	176.053	uv-b				18	20	19	126	1000	563	submontane	subtropical asia
274	_____ __ __	Liparis_gigantea	Orchidaceae	Dark Purple	#35252F	lip	Shizaitou Mt.	1	0.735	0.651	0.294	-0.382	0.136	0.206298892	0.405665439	0.596	160.371	uv-b				28	36	32	212	1000	606	submontane	subtropical asia
276	______ __ _	Liparis_sootenzanensis	Orchidaceae	Green	#7C6D06	lip	Manyueyuan	1	0.578	0.594	0.687	0.094	-0.039	0.187125996	0.102066156	0.129	337.701	g					30	30	500	1500	1000	submontane	endemic species
277	_____ __ __	Phaius_mishmensis	Orchidaceae	Pink	#AA8389	sepal	FSBG	1	0.785	0.933	0.813	0.025	0.135	0.313150155	0.136759828	0.191	79.607	b	4	4	104	50	70	60	800	1400	1100	submontane	subtropical asia
278	___ ____ _	Phaius_tankervilleae	Orchidaceae	White	#EBD4C0	lip	FSBG	1	0.799	0.967	0.918	0.103	0.109	0.417821268	0.149688336	0.18	46.629	b-g	16	16	84	80	100	90	25	1000	513	submontane	tropical asia
280	__ __ __	Spiranthes_sinensis	Orchidaceae	Pink	#B69893	perianth	TPBG	1	0.796	0.943	0.85	0.047	0.12	0.349858441	0.128657856	0.167	68.632	b	10	10	90	8	11	9.5	4	1000	502	submontane	cosmopolitan species
282	____ __ _	Zeuxine_nervosa	Orchidaceae	White	#B19A78	lip	Yangming Mt.	1	0.531	0.918	0.842	0.27	0.232	0.342204613	0.355773873	0.414	40.656	b-g	23	23	77		14	14	200	1200	700	submontane	subtropical asia
283	__ __ _	Aeginetia_indica	Orobanchaceae	White	#D2BFA7	petal	Taroko	1	0.431	0.955	0.898	0.404	0.291	0.397511208	0.497806865	0.572	35.755	b-g	25	25	75	40	90	65	200	1800	1000	submontane	tropical asia
284	____ ___ _	Corydalis_tashiroi_1	Papaveraceae	Yellow	#D7941D	lip	Yangming Mt.	1	0.941	0.838	0.834	-0.093	-0.05	0.334196216	0.105573248	0.146	208.352	uv	18.5	10	27			15	20	1900	960	submontane	subtropical asia
285	____ __ _	Anneslea_fragrans_var._lanceolata	Pentaphylacaceae	White	#D1B799	petal	FSBG	1	0.76	0.949	0.888	0.112	0.125	0.388350973	0.16737245	0.203	48.22	b-g	19	19	81		30	30	350	1000	675	submontane	endemic species
286	____ __ __	Eurya_chinensis	Pentaphylacaceae	Yellow/Green	#A08A53	petal	Yangming Mt.	1	0.643	0.864	0.8	0.136	0.143	0.299939828	0.197078016	0.237	46.338	b-g				4.5	5	4.75	300	1000	650	submontane	subtropical asia
294	____ __ __	Portulaca_pilosa	Portulacaceae	Pink	#A32B9E	petal	Orchid Island	1	0.95	0.951	0.701	-0.216	0.125	0.200833284	0.249531569	0.387	149.844	uv-b	59.7	40	33		20	20	0	1000	500	submontane	tropical asia
296	___ __ __	Ardisia_cornudentata	Primulaceae	Pink	#B9A59A	petal	Kenting	1	0.797	0.948	0.867	0.061	0.116	0.36678043	0.131224423	0.167	62.535	b	11	11	89	10	18	14	0	1700	850	submontane	endemic species
297	_____ __ __	Ardisia_cornudentata_subsp._morrisonensis	Primulaceae	White	#B19D97	petal	FSBG	1	0.897	0.949	0.857	-0.035	0.072	0.35669231	0.079930487	0.136	116.01	b	28	28	128	7.5	13.5	10.5	300	1500	900	submontane	endemic species
299	_____ __ __	Ardisia_humilis	Primulaceae	Pink	#875972	petal	TPBG	1	0.641	0.899	0.693	0.045	0.232	0.192906052	0.235954493	0.329	79.016	b				5	6	5.5	0	1000	500	submontane	subtropical asia
305	___ __ __	Maesa_japonica	Primulaceae	White/Yellow	#BE976B	lobe	Yangming Mt.	1	0.805	0.911	0.84	0.03	0.088	0.339870547	0.093104761	0.123	71.091	b				1	1.5	1.25	300	2000	1150	submontane	subtropical asia
307	___ __ _	Clematis_chinensis	Ranunculaceae	White	#E4D0AA	sepal	Green Island	1	0.661	0.958	0.912	0.217	0.172	0.411923578	0.276670625	0.319	38.366	b-g	34	34	66	12	22	17	500	1800	1150	submontane	subtropical asia
308	___ __ __	Clematis_grata_1	Ranunculaceae	White	#DAC7A5	sepal	Orchid Island	1	0.632	0.955	0.904	0.236	0.188	0.40374096	0.301250038	0.347	38.549	b-g	28	28	72	15	25	20	0	2500	1250	submontane	subtropical asia
309	______ __ _	Clematis_tashiroi	Ranunculaceae	Purple	#4B2A2C	sepal	Orchid Island	1	0.483	0.6	0.341	-0.124	0.188	0.15936949	0.225007125	0.39	123.309	uv-b	156	256	156	30	60	45	50	2800	1425	submontane	temperate asia
311	?___ __ _	Ranunculus_silerifolius	Ranunculaceae	Yellow	#AE8700	petal	Yangming Mt.	1	0.939	0.747	0.791	-0.127	-0.118	0.29135959	0.173926623	0.282	222.86	uv	10.5	17	4	10	12	11	100	2500	1300	submontane	subtropical asia
312	___ __ _	Agrimonia_pilosa	Rosaceae	Yellow	#C27F0A	petal	TPBG	1	0.937	0.793	0.789	-0.129	-0.07	0.288713013	0.146440401	0.203	208.431	uv	20	12	28	6	10	8	0	1000	500	submontane	temperate asia
316	___ __ __	Prunus_campanulata	Rosaceae	Pink	#9B5B74	petal	Shizaitou Mt.	1	0.642	0.899	0.714	0.062	0.221	0.213914417	0.229265508	0.309	74.298	b	107	207	107	12	18	15	500	2100	1300	submontane	subtropical asia
317	___ __ _	Prunus_phaeosticta	Rosaceae	White	#BA9E84	petal	Yangming Mt.	1	0.745	0.932	0.854	0.094	0.133	0.35351929	0.162622498	0.202	54.8	b-g	19	19	81		7	7	500	2000	1250	submontane	subtropical asia
318	_ __ _	Prunus_salicina	Rosaceae	White	#C1AF9E	petal	TPBG	1	0.643	0.949	0.879	0.205	0.188	0.379239786	0.278239323	0.327	42.598	b-g	23	23	77	15	22	18.5	200	2600	1400	submontane	subtropical asia
319	_____ __ _	Pyracantha_koidzumii_1	Rosaceae	White	#D5C29C	petal	TPBG	1	0.752	0.951	0.899	0.127	0.126	0.398859114	0.17895494	0.213	44.698	b-g	35	35	65	8	10	9	0	1700	850	submontane	endemic species
321	___ __ _	Rhaphiolepis_indica	Rosaceae	White	#F0DACE	petal	TPBG	1	0.851	0.972	0.923	0.063	0.085	0.423422486	0.105495157	0.13	53.418	b-g	7	7	93	16	18	17	40	1100	570	submontane	endemic species
323	_____ __ _	Rubus_corchorifolius_1	Rosaceae	White	#C6B2A4	petal	Yangming Mt.	1	0.727	0.954	0.884	0.136	0.148	0.384403514	0.200922347	0.242	47.408	b-g	15	15	85	18	24	21	200	2600	1400	submontane	subtropical asia
326	__ __ _	Rubus_rosifolius	Rosaceae	White	#CCBA9F	petal	FSBG	1	0.533	0.951	0.891	0.31	0.239	0.390948936	0.391669127	0.451	37.581	b-g	28	28	72	18	42	30	14	1100	557	submontane	tropical asia
327	_____ __ _	Rubus_swinhoei	Rosaceae	White	#C1AEA0	petal	Yangming Mt.	1	0.714	0.951	0.879	0.143	0.155	0.378627374	0.210513155	0.254	47.376	b-g	16	16	84	10	15	12.5	58	1000	529	submontane	subtropical asia
331	___ __ _	Gardenia_jasminoides	Rubiaceae	White	#F5D9C0	lobe	Orchid Island	1	0.809	0.968	0.922	0.098	0.102	0.422099011	0.141660137	0.17	46.307	b-g	11	11	89	50	60	55	15	1100	558	submontane	subtropical asia
335	_____ __ _	Lasianthus_attenuatus	Rubiaceae	White	#B9A89B	lobe	Nrotheastern	1	0.812	0.95	0.871	0.051	0.109	0.370649484	0.120605195	0.155	64.888	b	1	1	99		10	10	200	1800	1000	submontane	subtropical asia
336	_____ __ _	Lasianthus_fordii	Rubiaceae	White	#C6AF95	lobe	Shizaitou Mt.	1	0.754	0.947	0.879	0.108	0.13	0.378504791	0.169261207	0.207	50.434	b-g	16	16	84	12	20	16	200	1000	600	submontane	subtropical asia
340	____ __ _	Mussaenda_parviflora	Rubiaceae	Yellow	#ECA800	lobe	Orchid Island	1	0.279	0.546	0.86	0.503	-0.024	0.360203606	0.503789778	0.661	357.293	g	14	114	14	9	15	12	100	1700	900	submontane	subtropical asia
341	______ __ __	Mussaenda_taihokuensis_1	Rubiaceae	White/Yellow	#E2C083	lobe	Yangming Mt.	1	0.534	0.936	0.895	0.313	0.222	0.395153756	0.383670228	0.44	35.339	b-g	36	36	64	4	6	5	500	2000	1250	submontane	endemic species
342	___ __ _	Ophiorrhiza_japonica	Rubiaceae	White	#DAC6BB	lobe	Orchid Island	1	0.826	0.965	0.907	0.07	0.099	0.406919887	0.120742636	0.15	54.685	b-g	9	9	91	5	8	6.5	100	2400	1250	submontane	subtropical asia
345	___ __ _	Serissa_japonica	Rubiaceae	White	#F4DCCB	petal	Taroko	1	0.723	0.97	0.925	0.175	0.147	0.424720383	0.228142943	0.265	39.981	b-g	16	16	84	8	12	10	100	1600	850	submontane	subtropical asia
347	_____ __ __	Tarennoidea_wallichii	Rubiaceae	White/Yellow	#AB8F57	lobes	Kenting	1	0.393	0.873	0.815	0.365	0.269	0.315136243	0.453437075	0.521	36.355	b-g				6	8	7	300	700	500	submontane	tropical asia
356	____ __ _	Koelreuteria_elegans_subsp._formosana	Sapindaceae	Yellow	#E1A700	petal	Kenting	1	0.93	0.823	0.86	-0.061	-0.072	0.35984678	0.094478743	0.163	230.004	uv	29.3	17	12	4	6	5	9	1000	505	submontane	endemic species
358	___ __ _	Houttuynia_cordata_1	Saururaceae	White	#E2CDB7	involucre	TPBG	1	0.771	0.963	0.911	0.122	0.122	0.411427609	0.172406864	0.206	45.129	b-g	20	20	80	20	30	25	0	2500	1250	submontane	tropical asia
360	____ __ __	Illicium_arborescens	Schisandraceae	Red	#7E0328	petal	Shizaitou Mt.	1	0.518	0.56	0.345	-0.15	0.129	0.154743854	0.197346259	0.323	139.27	uv-b	148.5	206	106	16	24	20	200	1500	850	submontane	endemic species
362	_? __ __	Smilax_china	Smilacaceae	Yellow/Green	#806B32	perianth	Yangming Mt.	1	0.658	0.75	0.695	0.033	0.074	0.195328538	0.080763498	0.104	66.204	b				8		8	0	2700	1350	submontane	subtropical asia
363	____ __ _	Lycianthes_biflora	Solanaceae	White	#C1ACA1	petal	Yangming Mt.	1	0.803	0.953	0.878	0.065	0.113	0.377782153	0.130458963	0.165	60.115	b	0	0	100	10	12	11	100	2300	1200	submontane	cosmopolitan species
365	___ __ _	Alniphyllum_pterospermum_1	Styracaceae	White	#CEBBAE	petal	Yangming Mt.	1	0.76	0.96	0.895	0.117	0.132	0.394959653	0.176410854	0.214	48.484	b-g	9	9	91	20	24	22	700	1700	1200	submontane	subtropical asia
366	____ __ _	Styrax_formosanus_1	Styracaceae	White	#D6C2B6	petal	FSBG	1	0.838	0.964	0.903	0.056	0.093	0.402871052	0.108627858	0.137	59.092	b-g	2	2	98	16	22	19	0	1500	750	submontane	endemic species
368	__ __ _	Symplocos_paniculata	Symplocaceae	White	#C3AE8F	petal	Yangming Mt.	1	0.614	0.941	0.875	0.227	0.196	0.375308896	0.299790838	0.35	40.92	b-g	25	25	75	2		2	0	1600	800	submontane	subtropical asia
369	____ __ _	Camellia_brevistyla	Theaceae	White	#CFBAAA	petal	TPBG	1	0.782	0.958	0.894	0.097	0.12	0.393745588	0.154056814	0.189	51.062	b-g	11	11	89	15	20	17.5	500	1900	1200	submontane	subtropical asia
370	____ __ _	Camellia_euryoides_var._nokoensis	Theaceae	White	#C1AE98	petal	FSBG	1	0.562	0.946	0.877	0.273	0.226	0.37719813	0.354423242	0.411	39.713	b-g	20	20	80	20	36	28	600	1200	900	submontane	endemic species
371	____ __ _	Camellia_furfuracea	Theaceae	White	#BFAA95	petal	TPBG	1	0.503	0.944	0.871	0.319	0.256	0.371217796	0.409184327	0.472	38.815	b-g	15	15	85	20	25	22.5	300	900	600	submontane	subtropical asia
373	____ __ __	Camellia_japonica	Theaceae	Pink	#C96885	petal	NTU	1	0.907	0.932	0.787	-0.104	0.085	0.286684035	0.134285884	0.219	140.888	uv-b	92	192	92	30	45	37.5	300	1100	700	submontane	temperate asia
374	____ __ _	Camellia_tenuiflora	Theaceae	White	#C1AF9D	petal	TPBG	1	0.702	0.95	0.879	0.153	0.159	0.379100409	0.220862111	0.265	46.028	b-g	19	19	81	16	20	18	500	1900	1200	submontane	endemic species
375	___ __ _	Gordonia_axillaris	Theaceae	White	#D6C2A5	petal	Shizaitou Mt.	1	0.62	0.955	0.9	0.243	0.195	0.399899336	0.311252813	0.359	38.81	b-g	26	26	74	70	100	85	0	2300	1150	submontane	subtropical asia
382	____ __ _	Viola_confusa	Violaceae	Purple	#9B7F9E	lower lip	TPBG	1	0.855	0.948	0.813	-0.037	0.114	0.312965648	0.119459968	0.2	107.949	b	65.5	3	97	10	15	12.5	100	1200	650	submontane	tropical asia
384	___ __ _	Viola_inconspicua_subsp._nagasakiensis	Violaceae	Purple	#584C75	lower lip	Nrotheastern	1	0.656	0.897	0.622	-0.029	0.258	0.122390173	0.259219246	0.421	96.37	b	148	248	148	10	15	12.5	100	1300	700	submontane	temperate asia
385	____ ____ __	Viola_nagasawai	Violaceae	Purple	#5A456C	lower lip	Yangming Mt.	1	0.644	0.88	0.584	-0.052	0.266	0.08405037	0.270808028	0.445	101.003	b	165	265	165	15	20	17.5	100	900	500	submontane	endemic species
389	__ __ _	Dianella_ensifolia	Xanthorrhoeaceae	Blue	#7A82A7	petal	Orchid Island	1	0.915	0.956	0.816	-0.085	0.09	0.315871313	0.124387093	0.208	133.398	uv-b	65	30	17	12	16	14	0	1200	600	submontane	tropical asia
390	____ ____ ____ _	Alpinia_x_ilanensis	Zingiberaceae	Red	#933536	petal	TPBG	1	0.424	0.7	0.537	0.098	0.22	0.037114425	0.24057805	0.309	65.876	b	96	196	96	14	18	16	0	2000	1000	submontane	endemic species
392	___ __ __	Alpinia_intermedia	Zingiberaceae	White	#C8B3A0	lip	Shizaitou Mt.	1	0.67	0.951	0.884	0.186	0.174	0.384013661	0.254290379	0.3	43.153	b-g	21	21	79		36	36	300	1000	650	submontane	subtropical asia
396	_____ ____ _	Alpinia_pricei	Zingiberaceae	White	#BEADA1	upper lip	TPBG	1	0.722	0.952	0.877	0.134	0.152	0.37698572	0.202695409	0.246	48.694	b-g	8	8	92	30	36	33	139	1000	570	submontane	endemic species
397	_____ __ _	Alpinia_shimadae	Zingiberaceae	Red	#9F2E3A	lip	Yangming Mt.	1	0.561	0.721	0.543	-0.016	0.169	0.043113918	0.169339966	0.273	95.282	b	110	210	110	37	40	38.5	400	800	600	submontane	endemic species
400	__ __ __	Justicia_procumbens_2	Acanthaceae	Pink	#A6909E	lower lip	Alishan	2	0.501	0.945	0.838	0.292	0.276	0.337957907	0.40181047	0.475	43.353	b-g	68	20	80	5	8.5	6.75	0	1500	750	submontane	cosmopolitan species
401	____ __ __	Strobilanthes_flexicaulis	Acanthaceae	Purple	#8A7C8F	petal	Sun link sea	2	0.69	0.936	0.793	0.089	0.195	0.293067028	0.214237605	0.275	65.364	b	2	2	102		15	15	800	2000	1400	submontane	temperate asia
404	_____ __ _	Actinidia_setosa	Actinidiaceae	White	#B8A592	petal	Meifeng Mt.	2	0.647	0.942	0.865	0.189	0.187	0.364607422	0.265599475	0.316	44.71	b-g	15	15	85		20	20	400	2000	1200	submontane	endemic species
405	___ __ _	Sambucus_chinensis_2	Adoxaceae	White	#BBA694	petal	Meifeng Mt.	2	0.632	0.943	0.867	0.203	0.194	0.366672006	0.280810867	0.332	43.586	b-g	17	17	83	4	8	6	300	2300	1300	submontane	subtropical asia
409	_____ __ _	Marsdenia_formosana	Apocynaceae	Yellow	#C99A33	lobes	Meifeng Mt.	2	0.626	0.82	0.836	0.182	0.089	0.336395262	0.20291702	0.233	26.015	b-g	104	117	17	5	9	7	124	1700	912	submontane	subtropical asia
413	_____ __ __	Aristolochia_shimadae_2	Aristolochiaceae	Dark	#2F2321	petal	Meifeng Mt.	2	0.586	0.506	0.243	-0.297	0.091	0.256854486	0.310344523	0.45	162.934	uv-b						20	200	1600	900	submontane	tropical asia
416	__ __ _	Polygonatum_arisanense_2	Asparagaceae	Green	#B8A695	perianth	Sun link sea	2	0.891	0.948	0.867	-0.02	0.069	0.367334815	0.071600556	0.119	106.388	b	1	1	101	10	12	11	600	2100	1350	submontane	temperate asia
423	___ ___ _	Ixeridium_laevigatum	Asteraceae	Yellow	#CB9900	ligulate flower	Sun link sea	2	0.904	0.745	0.831	-0.062	-0.122	0.3314972	0.137169193	0.241	242.906	uv-g	9	109	9	8	10	9	0	2300	1150	submontane	cosmopolitan species
431	_____ ____ ___	Begonia_chitoensis	Begoniaceae	Pink	#B93E62	petal	Sun link sea	2	0.582	0.869	0.666	0.072	0.245	0.165903399	0.255316642	0.342	73.544	b	39	139	39	30		30	500	2000	1250	submontane	endemic species
432	_____ ____ __	Begonia_laciniata_2	Begoniaceae	Pink	#BF6E85	petal	Sun link sea	2	0.655	0.926	0.787	0.114	0.205	0.286954422	0.234394021	0.297	60.857	b	45.5	3	88	30	40	35	200	1700	950	submontane	subtropical asia
433	___ __ _	Begonia_formosana_2	Begoniaceae	White	#BAA497	petal	Alishan	2	0.588	0.945	0.865	0.24	0.219	0.365059651	0.32446804	0.381	42.333	b-g	12	12	88	30	40	35	200	1500	850	submontane	subtropical asia
437	____ __ __	Lobelia_nummularia_2	Campanulaceae	Pink	#A08480	petal	Ali Mt.	2	0.459	0.919	0.805	0.299	0.288	0.304515449	0.414962821	0.492	43.879	b-g	19	19	81	10	12	11	75	2500	1288	submontane	tropical asia
438	_____ __ __	Lobelia_seguinii	Campanulaceae	Purple	#998D93	lower lip	Lidong Mt.	2	0.762	0.941	0.827	0.056	0.147	0.326688133	0.157048384	0.204	69.216	b	4	4	96	25	30	27.5	180	2000	1090	submontane	subtropical asia
441	__ __ _	Lonicera_japonica_2	Caprifoliaceae	Yellow	#E5AF66	petal	Meifeng Mt.	2	0.724	0.913	0.876	0.132	0.113	0.376395389	0.173798322	0.202	40.623	b-g	16	116	16	20	30	25	600	1500	1050	submontane	temperate asia
451	___ __ _	Commelina_communis	Commelinaceae	Blue	#1062A7	petal	Meifeng Mt.	2	0.81	0.951	0.734	-0.066	0.179	0.234069977	0.1906223	0.32	110.104	b	62.7	4	6	18	20	19	350	2400	1375	submontane	temperate asia
452	_____ __ _	Sedum_actinocarpum	Crassulaceae	Yellow	#D6A500	petal	Lishan Mt.	2	0.937	0.829	0.855	-0.071	-0.068	0.355142062	0.098139891	0.16	223.502	uv	10.5	10	11	8		8	200	2500	1350	submontane	endemic species
453	___ __ _	Thladiantha_nudiflora	Cucurbitaceae	Yellow	#D78637	petal	Taiping Mt.	2	0.836	0.827	0.814	-0.018	0.002	0.314423313	0.018440198	0.026	174.475	uv-b	41	141	41	20	30	25	600	1700	1150	submontane	subtropical asia
454	_____ ____ _	Thladiantha_punctata	Cucurbitaceae	Yellow	#DDA127	lobes	Sun link sea	2	0.905	0.84	0.853	-0.045	-0.039	0.352679664	0.059804086	0.095	220.83	uv	17	117	17	15	20	17.5	200	900	550	submontane	subtropical asia
455	____ __ __	Trichosanthes_rosthornii	Cucurbitaceae	White/Green	#D7BFA5	lobes	Taiping Mt.	2	0.857	0.957	0.899	0.036	0.08	0.398536356	0.087377499	0.112	65.761	b	6	6	94	20	30	25	400	2000	1200	submontane	subtropical asia
462	___ __ __	Rhododendron_latoucheae	Ericaceae	Pink	#C696AC	petal	Sun link sea	2	0.824	0.957	0.86	0.031	0.116	0.359956293	0.119732688	0.162	74.78	b	46.5	1	92	6	6	6	300	2400	1350	submontane	temperate asia
463	____ __ _	Rhododendron_oldhamii_2	Ericaceae	Red	#D5434F	petal	Qingjing Farm	2	0.927	0.867	0.706	-0.191	0.05	0.206357629	0.197327753	0.284	165.229	uv-b	57.3	34	66	40	40	40	100	2800	1450	submontane	endemic species
464	___ __ _	Vernicia_montana	Euphorbiaceae	White	#EAD3C4	petal	Dasyueshan	2	0.771	0.968	0.918	0.127	0.123	0.418029675	0.177062519	0.21	44.184	b-g	16	16	84	20	30	25	0	1600	800	submontane	subtropical asia
465	__ __ __	Mucuna_macrocarpa	Fabaceae	Dark purple	#3B0719	Wing	Meifeng Mt.	2	0.288	0.344	0.131	-0.136	0.134	0.368897847	0.191237247	0.318	135.365	uv-b				40	52	46	100	1500	800	submontane	tropical asia
466	__ __ _	Pueraria_montana_2	Fabaceae	Purple	#8A6B76	Standard	Sun link sea	2	0.776	0.909	0.744	-0.028	0.149	0.243617062	0.152046125	0.25	100.57	b				13	16	14.5	500	1500	1000	submontane	subtropical asia
472	_____ __ __	Tripterospermum_taiwanense	Gentianaceae	White	#B4A381	lobes	Sun link sea	2	0.725	0.93	0.857	0.114	0.139	0.356664843	0.179799212	0.22	50.723	b-g	22	22	78	12	15	13.5	900	2000	1450	submontane	endemic species
474	____ __ __	Geranium_thunbergii	Geraniaceae	Pink	#9A4E9A	petal	Sun link sea	2	0.955	0.95	0.741	-0.185	0.102	0.241061227	0.211126962	0.325	151.18	uv-b	60	60	3	13.6	18	15.8	722	2200	1461	submontane	subtropical asia
475	___ __ _	Geranium_wilfordii	Geraniaceae	White	#BEADA2	petal	Meifeng Mt.	2	0.697	0.951	0.877	0.156	0.164	0.377012348	0.226297766	0.272	46.546	b-g	14	14	86	8	13.8	10.9	100	1800	950	submontane	temperate asia
476	___ __ _	Conandron_ramondioides	Gesneriaceae	Purple	#967FA5	lobes	Sun link sea	2	0.66	0.95	0.815	0.134	0.213	0.314989049	0.251321656	0.315	57.828	b-g	52.3	6	22	10	18	14	600	2000	1300	submontane	subtropical asia
477	___ __ _	Hemiboea_bicornuta_2	Gesneriaceae	White	#D7C0B8	lower lip	Ali Mt.	2	0.886	0.966	0.903	0.014	0.072	0.402606567	0.073190012	0.102	78.627	b	17	17	117	14		14	300	2200	1250	submontane	temperate asia
478	___ __ ___	Lysionotus_pauciflorus_2	Gesneriaceae	White/Purple	#B7A19C	lower lip	Ali Mt.	2	0.791	0.95	0.863	0.063	0.123	0.363219823	0.138109198	0.176	62.924	b	0	0	100	12	20	16	300	2200	1250	submontane	subtropical asia
479	___ __ _	Rhynchoglossum_obliquum	Gesneriaceae	Blue	#83749E	lower lip	Sun link sea	2	0.906	0.949	0.789	-0.102	0.102	0.288953084	0.143664543	0.239	135.011	uv-b	19	27	11	5	7	6	100	1597	849	submontane	subtropical asia
481	______ _____ _	Cardiandra_formosana	Hydrangeaceae	Purple	#554E74	sepal	Sun link sea	2	0.604	0.896	0.623	0.017	0.283	0.123159572	0.283105178	0.42	86.609	b				6		6	1000	1600	1300	submontane	endemic species
482	____ __ _	Deutzia_pulchra_2	Hydrangeaceae	White	#DAC4B8	petal	Sun link sea	2	0.883	0.965	0.906	0.019	0.07	0.405606612	0.073033585	0.099	74.677	b	8	8	92	20	24	22	300	2500	1400	submontane	tropical asia
484	___ __ _	Hydrangea_chinensis_2	Hydrangeaceae	White	#E3CFA4	sepal	Dasyueshan	2	0.59	0.956	0.91	0.277	0.206	0.410452149	0.345146611	0.397	36.559	b-g	36	36	64	8	9	8.5	300	2400	1350	submontane	subtropical asia
488	___ __ __	Callicarpa_formosana_2	Lamiaceae	Pink	#A27E8B	lobes	Meifeng Mt.	2	0.736	0.934	0.804	0.059	0.164	0.303561591	0.174070099	0.228	70.299	b	0	0	100	4	5	4.5	400	2300	1350	submontane	subtropical asia
490	____ __ __	Clerodendrum_trichotomum_2	Lamiaceae	White/Yellow	#EFD099	lobes	Meifeng Mt.	2	0.73	0.953	0.912	0.157	0.132	0.411530078	0.205164954	0.238	40.051	b-g	15	15	85	20	25	22.5	0	2400	1200	submontane	cosmopolitan species
492	___ __ __	Clinopodium_gracile	Lamiaceae	Pink	#A38893	petal	Ali Mt.	2	0.77	0.941	0.823	0.046	0.144	0.323204909	0.151662258	0.201	72.256	b	0	0	100	4.5	4.5	4.5	0	2400	1200	submontane	cosmopolitan species
493	____ __ ___	Glechoma_hederacea	Lamiaceae	Pink	#A08193	lower lip	Dasyueshan	2	0.434	0.936	0.811	0.326	0.314	0.310903443	0.452517637	0.536	43.889	b-g	74	23	77	10	10	10	0	2200	1100	submontane	subtropical asia
494	___ __ _	Paraphlomis_javanica	Lamiaceae	Yellow	#E1A948	lower lip	Alishan	2	0.762	0.877	0.865	0.09	0.064	0.365268447	0.110281372	0.127	35.45	b-g	17	117	17		17	17	300	2400	1350	submontane	tropical asia
495	___ __ _	Prunella_vulgaris_subsp._asiatica_2	Lamiaceae	Purple	#6A5783	lower lip	Meifeng Mt.	2	0.702	0.918	0.684	-0.015	0.225	0.184130627	0.225311267	0.358	93.898	b	9	9	91		12	12	0	1500	750	submontane	temperate asia
497	______ __ _	Salvia_hayatae	Lamiaceae	White	#BDA9A2	lower lip	Sun link sea	2	0.798	0.954	0.874	0.066	0.118	0.374270108	0.134844509	0.171	60.682	b	6	6	106	7	9	8	0	1700	850	submontane	endemic species
498	___ __ ____	Scutellaria_indica_2	Lamiaceae	White/Purple	#9F9292	lower lip	Meifeng Mt.	2	0.439	0.938	0.835	0.343	0.301	0.335170324	0.455976822	0.533	41.273	b-g	20	20	80	11	12	11.5	0	2400	1200	submontane	cosmopolitan species
499	__ __ __	Stauntonia_obovatifoliola_2	Lardizabalaceae	Yellow/Green	#D1B06B	sepal	Lidong Mt.	2	0.685	0.913	0.874	0.164	0.134	0.373837225	0.211497665	0.245	39.244	b-g	77.7	30	13	15	20	17.5	500	1500	1000	submontane	subtropical asia
501	___ __ __	Litsea_cubeba	Lauraceae	White/Yellow	#C7A55E	petal	Dasyueshan	2	0.517	0.891	0.856	0.294	0.204	0.356436976	0.357610317	0.41	34.815	b-g	85.7	42	23	4	5	4.5	100	1500	800	submontane	tropical asia
502	_____ __ __	Tricyrtis_formosana_2	Liliaceae	Purple	#876B84	petal	Sun link sea	2	0.576	0.922	0.749	0.15	0.259	0.24939134	0.299022163	0.377	59.916	b-g	73.5	9	91	40	50	45	10	1900	955	submontane	endemic species
504	____ __ _	Torenia_concolor_2	Linderniaceae	Purple	#645C9B	petal	Sun link sea	2	0.608	0.94	0.722	0.1	0.275	0.222496299	0.292515196	0.383	70.104	b	58.7	10	2	20	25	22.5	400	2500	1450	submontane	subtropical asia
505	___ __ _	Hibiscus_taiwanensis_2	Malvaceae	White	#D7C4B4	petal	Sun link sea	2	0.751	0.962	0.904	0.132	0.134	0.403786182	0.18862471	0.225	45.385	b-g	16	16	84	60	90	75	0	2000	1000	submontane	endemic species
508	_____ __ _	Heloniopsis_umbellata_2	Melanthiaceae	White	#C2AE9D	perianth	Taiping Mt.	2	0.5	0.949	0.878	0.327	0.26	0.37771736	0.417284222	0.481	38.458	b-g	19	19	81	12	24	18	500	2174	1337	submontane	endemic species
510	_____ __ _	Barthea_barthei	Melastomataceae	White	#E3CEB8	petal	Dasyueshan	2	0.651	0.964	0.913	0.227	0.182	0.412545855	0.290568319	0.335	38.741	b-g	23	23	77	20	30	25	400	2400	1400	submontane	subtropical asia
511	____ __ __	Bredia_scandens	Melastomataceae	White	#C6ACA8	petal	Sun link sea	2	0.695	0.954	0.879	0.16	0.167	0.379474712	0.231667435	0.278	46.259	b-g	17	17	83	10	15	12.5	700	2000	1350	submontane	endemic species
512	_____ __ __	Medinilla_fengii_2	Melastomataceae	Pink	#B1789C	petal	Alishan	2	0.743	0.945	0.809	0.056	0.169	0.308603367	0.17793494	0.235	71.489	b	37	9	1	12	15	13.5	300	2100	1200	submontane	endemic species
513	_____ __ __	Sarcopyramis_napalensis_var._bodinieri_2	Melastomataceae	Pink	#C79BBC	petal	Meifeng Mt.	2	0.869	0.964	0.872	0.002	0.094	0.371648454	0.093999164	0.142	88.536	b	38	0	13	7	12	9.5	200	1900	1050	submontane	subtropical asia
520	_____ __ _	Crepidium_matsudae	Orchidaceae	Red	#543521	lip	Alishan	2	0.215	0.514	0.393	0.154	0.21	0.107188351	0.260751479	0.323	53.765	b-g				5		5	1000	1500	1250	submontane	temperate asia
527	____ ___ __	Corydalis_tashiroi_2	Papaveraceae	Yellow/Green	#C08B36	petal	Dasyueshan	2	0.906	0.845	0.813	-0.081	-0.014	0.31273509	0.082088376	0.106	189.882	uv	25	125	25	12	18	15	700	2000	1350	submontane	subtropical asia
528	_____ __ __	Glochidion_rubrum	Phyllanthaceae	Yellow/Green	#947635	petal	Dasyueshan	2	0.695	0.778	0.741	0.04	0.06	0.241284802	0.072038684	0.09	56.299	b-g				4	5	4.5	200	2200	1200	submontane	tropical asia
535	__ __ _	Polygonum_posumbu	Polygonaceae	White	#AD9B8A	tepal	Meifeng Mt.	2	0.594	0.934	0.847	0.22	0.213	0.347147682	0.306263665	0.363	44.181	b-g	17	17	83	4	5	4.5	100	2325	1213	submontane	cosmopolitan species
537	___ __ __	Ardisia_japonica	Primulaceae	White	#9B8880	petal	Taiping Mt.	2	0.728	0.925	0.811	0.072	0.155	0.311273428	0.171195412	0.219	64.945	b	2	2	98	8	10	9	0	1800	900	submontane	subtropical asia
539	____ __ _	Ardisia_quinquegona	Primulaceae	White	#BDA58E	petal	Sun link sea	2	0.755	0.94	0.865	0.095	0.13	0.364730945	0.160762012	0.199	53.936	b-g	20	20	80	6	8	7	200	1700	950	submontane	subtropical asia
542	_____ __ _	Lysimachia_congestiflora	Primulaceae	Yellow	#D2AA45	petal	Sun link sea	2	0.937	0.891	0.864	-0.063	-0.01	0.363979944	0.063809023	0.083	188.742	uv	6	106	6	20	20	20	200	2000	1100	submontane	endemic species
544	___ __ _	Clematis_grata_2	Ranunculaceae	White	#DFC9A5	sepal	Meifeng Mt.	2	0.703	0.956	0.906	0.176	0.152	0.405873364	0.232430535	0.271	40.776	b-g	26	26	74	15	25	20	0	2500	1250	submontane	subtropical asia
545	____ __ _	Coptis_quinquefolia	Ranunculaceae	White	#D6C2B4	sepal	Taiping Mt.	2	0.687	0.961	0.902	0.187	0.167	0.402378913	0.250498102	0.294	41.768	b-g	17	17	83	9	18	13.5	900	1500	1200	submontane	temperate asia
546	___ __ _	Ranunculus_cantoniensis_2	Ranunculaceae	Yellow	#E8B000	petal	Taiping Mt.	2	0.952	0.795	0.871	-0.07	-0.117	0.370893206	0.135976806	0.238	239.068	uv	11	12	10	9	18	13.5	0	2500	1250	submontane	subtropical asia
547	____ __ _	Ranunculus_sieboldii	Ranunculaceae	Yellow	#E4AE00	petal	Meifeng Mt.	2	0.931	0.715	0.866	-0.056	-0.183	0.36615007	0.191900679	0.333	252.945	uv-g	17.5	24	11	8	15	11.5	50	2500	1275	submontane	subtropical asia
550	_____ __ _	Pyracantha_koidzumii_2	Rosaceae	White	#D7C49F	petal	Sun link sea	2	0.438	0.952	0.901	0.401	0.283	0.400716072	0.490555292	0.563	35.178	b-g	33	33	67	8	10	9	0	1700	850	submontane	endemic species
552	_____ __ _	Rubus_corchorifolius_2	Rosaceae	White	#BEA9A3	petal	Dasyueshan	2	0.948	0.959	0.877	-0.061	0.046	0.376787557	0.076859774	0.124	142.942	uv-b	59	59	159	12	16	14	200	2600	1400	submontane	subtropical asia
562	___ __ _	Damnacanthus_indicus	Rubiaceae	White	#DBC4B5	lobes	Dasyueshan	2	0.873	0.964	0.905	0.028	0.075	0.404994643	0.079927023	0.104	69.425	b	7	7	93	5	10	7.5	100	1800	950	submontane	subtropical asia
563	______ __ __	Mussaenda_taihokuensis_2	Rubiaceae	White/Yellow	#DBBA61	lobes	Alishan	2	0.408	0.908	0.885	0.413	0.261	0.38474709	0.488375559	0.558	32.347	b-g	45	45	55	9	15	12	500	2000	1250	submontane	endemic species
564	_____ __ _	Neanotis_formosana	Rubiaceae	White	#CAB59B	petal	Taiping Mt.	2	0.412	0.948	0.886	0.41	0.299	0.385698185	0.507322487	0.583	36.107	b-g	22	22	78	6	6.4	6.2	1100	1700	1400	submontane	subtropical asia
568	___ __ _	Houttuynia_cordata_2	Saururaceae	White	#DFCAB5	tepal	Sun link sea	2	0.527	0.962	0.909	0.331	0.244	0.408908167	0.411155212	0.473	36.391	b-g	21	21	79	20	30	25	0	1676	838	submontane	tropical asia
569	___ __ __	Astilbe_longicarpa	Saxifragaceae	White/Green	#A18861	petal	Alishan	2	0.525	0.883	0.801	0.239	0.219	0.301484437	0.324653997	0.382	42.502	b-g				4		4	400	2000	1200	submontane	endemic species
573	_____ __ _	Smilax_riparia	Smilacaceae	Green	#786444	perianth	Alishan	2	0.836	0.819	0.68	-0.135	0.061	0.180094354	0.148249869	0.223	155.665	uv-b				8	10	9	50	1500	775	submontane	subtropical asia
574	__ __ _	Lycianthes_lysimachioides	Solanaceae	White	#CAB6AE	petal	Sun link sea	2	0.908	0.962	0.892	-0.014	0.062	0.391610469	0.06400215	0.106	102.678	b	19	19	119	18		18	0	1700	850	submontane	subtropical asia
576	___ __ _	Alniphyllum_pterospermum_2	Styracaceae	White	#DEC9B8	petal	Dasyueshan	2	0.784	0.964	0.909	0.108	0.117	0.409148562	0.159411035	0.192	47.357	b-g	15	15	85	20	24	22	700	1700	1200	submontane	subtropical asia
577	____ __ _	Styrax_formosanus_2	Styracaceae	White	#D9C5BC	petal	Sun link sea	2	0.892	0.967	0.907	0.013	0.068	0.406851101	0.068753517	0.096	79.138	b	6	6	106	16	22	19	0	1500	750	submontane	endemic species
579	____ __ _	Symplocos_sumuntia	Symplocaceae	White	#C4B3A4	petal	Lidong Mt.	2	0.667	0.954	0.885	0.189	0.178	0.384867838	0.259128659	0.306	43.273	b-g	17	17	83	8	10	9	100	1700	900	submontane	tropical asia
580	__ __ _	Schima_superba	Theaceae	White	#E8CFA9	petal	Sun link sea	2	0.596	0.958	0.912	0.273	0.204	0.41189669	0.340919741	0.392	36.728	b-g	30	30	70	40	48	44	100	1600	850	submontane	subtropical asia
582	____ __ _	Viola_adenothrix	Violaceae	White	#E1CBBA	low lip	Dasyueshan	2	0.592	0.964	0.911	0.276	0.213	0.41076104	0.348758751	0.402	37.617	b-g	16	16	84	15	25	20	300	2100	1200	submontane	endemic species
649	____ __ _	Deutzia_pulchra_3	Hydrangeaceae	White	#DDC5B9	petal	Hohuan Mt.	3	0.883	0.965	0.907	0.021	0.07	0.406783292	0.073310849	0.098	73.481	b	12	12	88	20	24	22	300	2500	1400	submontane	tropical asia
686	___ __ __	Polygala_sibirica	Polygalaceae	Purple	#603E6D	petal	Hohuan Mt.	3	0.656	0.883	0.568	-0.076	0.271	0.068134267	0.281560259	0.468	105.686	b	126	226	126	8	14	11	100	2800	1450	submontane	cosmopolitan species
417	_____ ___ _	Ainsliaea_latifolia_subsp._henryi	Asteraceae	White	#DAC3B6	ligulate flower	Sun link sea	2	0.789	0.963	0.904	0.099	0.117	0.404187918	0.153300955	0.187	49.541	b-g	9	9	91		15	15	1800	3500	2650	uppermontane	subtropical asia
418	______ ___ _	Anaphalis_morrisonicola_2	Asteraceae	White	#D7C1A8	ligulate flower	Taiping Mt.	2	0.511	0.956	0.9	0.337	0.251	0.399854163	0.419969592	0.483	36.669	b-g	21	21	79	6	8	7	1500	3600	2550	uppermontane	tropical asia
422	____ ____ __	Cirsium_suzukii	Asteraceae	Purple	#732B3F	ligulate flower	Taiping Mt.	2	0.292	0.72	0.449	0.136	0.349	0.050679499	0.374657905	0.486	68.656	b	150	250	150	25	35	30	2000	3000	2500	uppermontane	endemic species
425	_____ ___ _	Picris_morrisonensis_2	Asteraceae	Yellow	#F2B400	ligulate flower	Meifeng Mt.	2	0.814	0.788	0.877	0.055	-0.058	0.376841421	0.079463351	0.113	313.54	g	13	113	13	22	24	23	1500	3500	2500	uppermontane	endemic species
429	_____ __ _	Impatiens_tayemonii	Balsaminaceae	Yellow	#C69D4D	Standard	Meifeng Mt.	2	0.946	0.896	0.847	-0.086	0	0.346766906	0.0862557	0.117	180.236	uv	7	9	5	30	44	37	2000	3000	2500	uppermontane	endemic species
440	_____ __ __	Lonicera_acuminata_2	Caprifoliaceae	White/Yellow	#D3B58C	petal	Taiping Mt.	2	0.543	0.94	0.884	0.295	0.227	0.384193589	0.372194753	0.428	37.507	b-g	14	14	86	8	15	11.5	2000	3000	2500	uppermontane	subtropical asia
442	____ __ _	Cerastium_morrisonense_2	Caryophyllaceae	White	#B7A6A1	petal	Ali Mt.	2	0.816	0.953	0.87	0.047	0.11	0.370294106	0.119703158	0.154	66.937	b	2	2	102	20	30	25	2500	3300	2900	uppermontane	endemic species
443	____ __ __	Dianthus_pygmaeus_2	Caryophyllaceae	Pink	#AE449C	petal	Meifeng Mt.	2	0.641	0.941	0.726	0.073	0.257	0.225530483	0.267190285	0.359	74.182	b	42.7	5	9	30	50	40	1500	3900	2700	uppermontane	endemic species
449	___ __ _	Parnassia_palustris_2	Celastraceae	White	#DEC7B6	petal	Taiping Mt.	2	0.653	0.963	0.907	0.22	0.183	0.406901744	0.286376406	0.332	39.707	b-g	12	12	88	15	20	17.5	1900	3700	2800	uppermontane	temperate asia
524	_____ __ _	Platanthera_mandarinorum_subsp._pachyglossa_2	Orchidaceae	Green	#997F34	lip	Taiping Mt.	2	0.605	0.776	0.764	0.138	0.092	0.264113967	0.165541794	0.19	33.699	b-g	190	290	190	15	19	17	2000	3000	2500	uppermontane	endemic species
526	__ ___ _	Corydalis_pallida	Papaveraceae	Yellow	#D09F44	petal	Meifeng Mt.	2	0.959	0.895	0.852	-0.092	-0.01	0.352233632	0.092672955	0.122	186.308	uv	17	14	20	18	20	19	2000	3000	2500	uppermontane	temperate asia
534	__ ____ __	Polygonum_cuspidatum_2	Polygonaceae	White	#A28F73	tepal	Taiping Mt.	2	0.532	0.909	0.819	0.249	0.234	0.319319038	0.341522664	0.403	43.2	b-g	28	28	72		3	3	2000	3800	2900	uppermontane	temperate asia
548	____ __ _	Ranunculus_taisanensis_2	Ranunculaceae	Yellow	#E1AA00	petal	Taiping Mt.	2	0.952	0.855	0.865	-0.075	-0.054	0.365440672	0.092778673	0.139	215.825	uv	10	7	13	5	15	10	1500	3500	2500	uppermontane	endemic species
554	_____ __ _	Rubus_formosensis	Rosaceae	White	#CCB9A4	petal	Alishan	2	0.614	0.953	0.891	0.24	0.201	0.39089755	0.313224894	0.364	39.942	b-g	23	23	77	15	20	17.5	1800	3200	2500	uppermontane	subtropical asia
561	_____ __ _	Spiraea_formosana_2	Rosaceae	White	#BEAB9C	petal	Meifeng Mt.	2	0.585	0.948	0.874	0.25	0.218	0.373537539	0.331922602	0.388	41.163	b-g	18	18	82	4	6	5	2100	3500	2800	uppermontane	endemic species
586	___? __ _	Viburnum_betulifolium	Adoxaceae	White	#D4C0A5	lobes	Hohuan Mt.	3	0.663	0.955	0.898	0.203	0.175	0.397741265	0.268210826	0.312	40.656	b-g	24	24	76	10		10	2300	3100	2700	uppermontane	subtropical asia
588	____ __ _	Maianthemum_formosanum	Asparagaceae	White	#CCB9AC	petal	Hohuan Mt.	3	0.781	0.958	0.893	0.098	0.121	0.393239383	0.155775075	0.191	51.219	b-g	15	15	85	8	16	12	2000	3700	2850	uppermontane	endemic species
590	______ ___ _	Anaphalis_morrisonicola_3	Asteraceae	White	#C8B5A4	ligulate flower	Hohuan Mt.	3	0.72	0.954	0.887	0.145	0.15	0.387019862	0.208908317	0.25	46.029	b-g	16	16	84	6	8	7	1500	3600	2550	uppermontane	tropical asia
598	_____ _____ _	Nemosenecio_formosanus	Asteraceae	Yellow	#C89200	ligulate flower petal	Hohuan Mt.	3	0.916	0.739	0.82	-0.083	-0.129	0.320210983	0.153426044	0.267	237.354	uv	16	116	16	8	10	9	2300	2800	2550	uppermontane	endemic species
600	_____ ___ _	Picris_morrisonensis_3	Asteraceae	Yellow	#C59000	ligulate flower	Hohuan Mt.	3	0.84	0.716	0.814	-0.022	-0.112	0.314219142	0.113838772	0.194	258.608	uv-g	13	113	13	22	24	23	1500	3500	2500	uppermontane	endemic species
603	____ ___ _	Solidago_virgaurea	Asteraceae	Yellow	#D69800	ligulate flower	Hohuan Mt.	3	0.886	0.733	0.834	-0.045	-0.128	0.334493674	0.135266867	0.237	250.554	uv-g	17	117	17	8	14	11	1500	3500	2500	uppermontane	subtropical asia
606	_____ __ _	Berberis_kawakamii	Berberidaceae	Yellow	#B59351	outer sepal	Hohuan Mt.	3	0.894	0.885	0.825	-0.059	0.026	0.325020286	0.064802796	0.097	156.512	uv-b	7	107	7	8	10	9	2200	3500	2850	uppermontane	endemic species
609	_____ __ _	Arabidopsis_lyrata_subsp._kamchatica	Brassicaceae	White	#E3CEBD	lobes	Hohuan Mt.	3	0.597	0.965	0.913	0.274	0.21	0.412753111	0.345209791	0.397	37.521	b-g	16	16	84	12		12	1500	3800	2650	uppermontane	temperate asia
610	___ __ _	Barbarea_orthoceras	Brassicaceae	Yellow	#D18E00	petal	Hohuan Mt.	3	0.859	0.604	0.815	-0.038	-0.233	0.315477851	0.236453676	0.398	260.763	uv-g	22	122	22	16	20	18	2100	3200	2650	uppermontane	temperate asia
616	_____ __ _____	Lonicera_acuminata_3	Caprifoliaceae	White/Yellow	#DCAE6A		Hohuan Mt.	3	0.245	0.908	0.874	0.545	0.349	0.373723261	0.646778822	0.739	32.619	b-g	16.5	24	9	8	15	11.5	2000	3000	2500	uppermontane	subtropical asia
618	____ __ _	Triplostegia_glandulifera	Caprifoliaceae	White	#BCA193	petal	Hohuan Mt.	3	0.686	0.943	0.861	0.152	0.169	0.361127326	0.227092804	0.275	48.135	b-g	7	7	93	6	10	8	1500	3514	2507	uppermontane	tropical asia
619	__ __ __	Valeriana_fauriei	Caprifoliaceae	White	#AD9290	lobes	Hohuan Mt.	3	0.553	0.936	0.838	0.247	0.241	0.337897277	0.344706007	0.409	44.318	b-g	19	19	81	4	6	5	2000	3400	2700	uppermontane	temperate asia
621	____ __ _	Cerastium_morrisonense_3	Caryophyllaceae	White	#C8B4AB	petal	Hohuan Mt.	3	0.775	0.959	0.888	0.098	0.127	0.388424453	0.16049965	0.197	52.249	b-g	1	1	99	20	30	25	2500	3300	2900	uppermontane	endemic species
622	____ __ _	Dianthus_pygmaeus_3	Caryophyllaceae	Pink	#9B65A2	petal	Hohuan Mt.	3	0.694	0.946	0.773	0.068	0.212	0.27313538	0.22265656	0.295	72.146	b	44.3	12	2	30	50	40	1500	3900	2700	uppermontane	endemic species
626	___ __ _	Parnassia_palustris_3	Celastraceae	White	#F0DCA7	petal	Hohuan Mt.	3	0.36	0.958	0.92	0.485	0.319	0.419983565	0.580568998	0.664	33.288	b-g	38	38	62	15	20	17.5	1900	3700	2800	uppermontane	temperate asia
628	_____ __ _	Sedum_nokoense	Crassulaceae	Yellow	#CE9A00	petal	Hohuan Mt.	3	0.919	0.719	0.835	-0.073	-0.158	0.334699004	0.173614258	0.306	245.153	uv-g	11	111	11	10		10	1500	3500	2500	uppermontane	endemic species
632	_____ __ _	Chimaphila_japonica	Ericaceae	White	#BFAC9C	petal	Hohuan Mt.	3	0.713	0.949	0.875	0.14	0.155	0.374788463	0.208978438	0.253	47.805	b-g	14	14	86	14	16	15	2500	3000	2750	uppermontane	temperate asia
634	_____ __ _	Moneses_uniflora	Ericaceae	White	#C1AE95	petal	Hohuan Mt.	3	0.345	0.943	0.876	0.46	0.333	0.376147673	0.567646552	0.652	35.872	b-g	24	24	76	12	16	14	2400	2900	2650	uppermontane	temperate asia
636	_____ __ __	Pyrola_morrisonensis	Ericaceae	White	#CDBA9A	petal	Hohuan Mt.	3	0.799	0.949	0.89	0.079	0.105	0.39005968	0.130919075	0.162	53.113	b-g	27	27	73	15		15	2300	3200	2750	uppermontane	endemic species
638	______ __ __	Rhododendron_rubropilosum_var._taiwanalpinum	Ericaceae	Pink	#9D5C8D	petal	Hohuan Mt.	3	0.578	0.928	0.739	0.14	0.27	0.239291418	0.303648665	0.386	62.608	b	41.7	13	4	20	40	30	2800	3000	2900	uppermontane	endemic species
639	_____ __ _	Gentiana_arisanensis	Gentianaceae	Blue	#5071B9	petal	Hohuan Mt.	3	0.833	0.96	0.789	-0.039	0.149	0.288516641	0.153935087	0.255	104.606	b	52.7	5	1	17	22	19.5	2300	3500	2900	uppermontane	endemic species
643	____ __ __	Swertia_macrosperma	Gentianaceae	White/Blue	#9C8D74	petal	Hohuan Mt.	3	0.619	0.91	0.814	0.169	0.193	0.31443	0.256710285	0.311	48.789	b-g	28	28	72	9	11	10	1500	3500	2500	uppermontane	subtropical asia
644	____ __ __	Swertia_tozanensis	Gentianaceae	White/Green	#A6957A	lobes	Hohuan Mt.	3	0.384	0.917	0.833	0.389	0.309	0.332806579	0.496390927	0.572	38.44	b-g	26	26	74	8	16	12	2000	3500	2750	uppermontane	endemic species
646	______ __ __	Geranium_hayatanum	Geraniaceae	Pink	#AB88A3	petal	Hohuan Mt.	3	0.744	0.949	0.832	0.076	0.161	0.332084417	0.178316281	0.228	64.659	b	43.3	14	12	30	40	35	2000	3800	2900	uppermontane	endemic species
647	_____ __ _	Geranium_suzukii	Geraniaceae	White	#CEB9AF	petal	Hohuan Mt.	3	0.705	0.959	0.894	0.163	0.159	0.3936686	0.22806712	0.271	44.275	b-g	17	17	83	18	30	24	2500	3200	2850	uppermontane	endemic species
648	_____ __ _	Ribes_formosanum	Grossulariaceae	White	#AE9B8B	petal	Hohuan Mt.	3	0.854	0.939	0.85	-0.004	0.087	0.349724636	0.087194443	0.137	92.474	b	5	5	95	8		8	2500	3425	2963	uppermontane	endemic species
653	_____ __ __	Clinopodium_laxiflorum	Lamiaceae	Pink	#9D798E	petal	Hohuan Mt.	3	0.631	0.933	0.793	0.14	0.22	0.293205072	0.261344254	0.327	57.503	b-g	69.5	14	86	9	15	12	2000	3500	2750	uppermontane	endemic species
654	_____ __ __	Clinopodium_laxiflorum_var._taiwanianum	Lamiaceae	Pink	#A68B97	lower lip	Hohuan Mt.	3	0.715	0.943	0.829	0.098	0.171	0.328965911	0.197103361	0.249	60.079	b	6	6	94	7		7	2000	3000	2500	uppermontane	endemic species
661	___ ____ _	Trillium_tschonoskii	Melanthiaceae	White	#D6C0AB	inner tepal	Hohuan Mt.	3	0.773	0.958	0.899	0.109	0.122	0.399120175	0.163997477	0.198	48.141	b-g	20	20	80	20	25	22.5	2000	3400	2700	uppermontane	subtropical asia
663	____ __ __	Veratrum_shuehshanarum	Melanthiaceae	White/Yellow	#A08133	petal	Hohuan Mt.	3	0.441	0.772	0.773	0.287	0.165	0.272505785	0.331429796	0.377	29.877	b-g				10	14	12	2400	3500	2950	uppermontane	endemic species
668	___ __ _	Cephalanthera_alpicola	Orchidaceae	White	#D6BBA0	sepal	Hohuan Mt.	3	0.786	0.954	0.894	0.093	0.115	0.39351619	0.147750346	0.181	50.815	b-g	3.5	3.5	96.5	20	30	25	2000	3000	2500	uppermontane	endemic species
669	____ __ _	Cypripedium_debile	Orchidaceae	Green	#756939	petal	Hohuan Mt.	3	0.828	0.791	0.689	-0.121	0.033	0.188822361	0.125071018	0.18	164.922	uv-b				20	30	25	2000	3000	2500	uppermontane	subtropical asia
670	_____ __ ___	Goodyera_nankoensis	Orchidaceae	White/Pink	#A28C84	sepal	Hohuan Mt.	3	0.75	0.929	0.822	0.062	0.143	0.321509425	0.156366987	0.201	66.5	b	5	5	95	12	14	13	2500	3000	2750	uppermontane	endemic species
671	_____ __ _	Neottia_formosana	Orchidaceae	Green	#7D7037	lip	Hohuan Mt.	3	0.792	0.783	0.713	-0.069	0.03	0.212751722	0.075166217	0.112	156.395	uv-b				11	20	15.5	2200	3300	2750	uppermontane	endemic species
672	_____ __ _	Neottia_meifongensis	Orchidaceae	Green	#736843	lateral petal	Hohuan Mt.	3	0.77	0.805	0.685	-0.074	0.077	0.185096328	0.106754281	0.178	133.784	uv-b				7	11	9	2700	3000	2850	uppermontane	endemic species
673	_____ __ __	Platanthera_brevicalcarata	Orchidaceae	White	#9E8C6D	lip	Hohuan Mt.	3	0.489	0.899	0.811	0.279	0.249	0.311285877	0.373984685	0.438	41.695	b-g	36	36	64	10	10	10	1600	3500	2550	uppermontane	temperate asia
674	_____ __ _	Platanthera_mandarinorum_subsp._pachyglossa_3	Orchidaceae	Green	#65530A	lip	Hohuan Mt.	3	0.509	0.483	0.564	0.048	-0.054	0.063654834	0.071651086	0.103	311.631	g				14	18	16	2000	3200	2600	uppermontane	endemic species
675	_____ ___ _	Platanthera_sachalinensis	Orchidaceae	Green	#847031	lip	Hohuan Mt.	3	0.461	0.739	0.712	0.217	0.152	0.212032176	0.265251045	0.304	35.01	b-g				8	10	9	2000	3000	2500	uppermontane	temperate asia
676	_____ __ __	Euphrasia_transmorrisonensis	Orobanchaceae	White/Yellow	#F9D1A6	lower lip	Hohuan Mt.	3	0.56	0.957	0.915	0.307	0.22	0.414630196	0.37803073	0.434	35.603	b-g	16.5	15	18	8	13	10.5	2600	3300	2950	uppermontane	endemic species
678	___ __ __	Pedicularis_verticillata	Orobanchaceae	Pink	#935E7E	lower lip	Hohuan Mt.	3	0.873	0.922	0.728	-0.125	0.122	0.228459743	0.174503092	0.289	135.779	uv-b	121	221	121	15	17	16	2300	3600	2950	uppermontane	temperate asia
681	____ __ _	Corydalis_ophiocarpa	Papaveraceae	Yellow	#C3AC84	petal	Hohuan Mt.	3	0.891	0.938	0.872	-0.016	0.057	0.372237104	0.058913398	0.098	105.999	b	10	90	10	11	12	11.5	2400	3000	2700	uppermontane	subtropical asia
687	__ __ __	Polygonum_cuspidatum_3	Polygonaceae	White	#AC9678	petal	Hohuan Mt.	3	0.668	0.918	0.836	0.146	0.166	0.336030421	0.220723114	0.268	48.668	b-g	27	27	73	3		3	2000	3800	2900	uppermontane	temperate asia
688	___ __ ___	Polygonum_runcinatum	Polygonaceae	Pink	#BCA7A1	petal	Hohuan Mt.	3	0.792	0.951	0.871	0.068	0.119	0.371388133	0.137428779	0.174	60.166	b	17	17	83	6	8	7	2100	3200	2650	uppermontane	tropical asia
693	___ __ _	Clematis_montana	Ranunculaceae	White	#DFC8AB	sepal	Hohuan Mt.	3	0.635	0.958	0.906	0.235	0.187	0.40616218	0.300200021	0.346	38.633	b-g	23	23	77	25	60	42.5	2500	3482	2991	uppermontane	subtropical asia
697	____ __ _	Ranunculus_taisanensis_3	Ranunculaceae	Yellow	#F0B000	petal	Hohuan Mt.	3	0.946	0.765	0.872	-0.064	-0.144	0.372242917	0.157244236	0.278	246.026	uv-g	16.5	20	13	6	8	7	1500	3500	2500	uppermontane	endemic species
702	____ __ _	Fragaria_hayatai	Rosaceae	White	#D1BCA3	petal	Hohuan Mt.	3	0.484	0.953	0.894	0.355	0.264	0.39379082	0.442705783	0.509	36.668	b-g	24	24	76	10	15	12.5	2200	3500	2850	uppermontane	endemic species
703	_____ __ _	Photinia_niitakayamensis	Rosaceae	White	#C3B098	petal	Hohuan Mt.	3	0.666	0.946	0.879	0.185	0.174	0.379212758	0.254034296	0.3	43.259	b-g	22	22	78	10	15	12.5	2000	3300	2650	uppermontane	subtropical asia
706	___ __ __	Prinsepia_scandens	Rosaceae	White	#C9B18D	petal	Hohuan Mt.	3	0.632	0.94	0.879	0.214	0.184	0.378985536	0.28225847	0.329	40.812	b-g	27	27	73	12	14	13	2000	3100	2550	uppermontane	endemic species
707	_____ __ _	Prunus_transarisanensis	Rosaceae	White	#D8C1B7	petal	Hohuan Mt.	3	0.793	0.964	0.902	0.095	0.116	0.402356608	0.149942739	0.183	50.771	b-g	4	4	96	14		14	2500	3000	2750	uppermontane	endemic species
717	_____ __ _	Spiraea_formosana_3	Rosaceae	White	#C8B3A7	petal	Hohuan Mt.	3	0.742	0.955	0.886	0.125	0.141	0.386342217	0.188166337	0.228	48.482	b-g	12	12	88	4	8	6	2100	3500	2800	uppermontane	endemic species
720	_____ __ __	Rubia_akane_var._erecta	Rubiaceae	White/Yellow	#9F8348	petal	Hohuan Mt.	3	0.662	0.835	0.782	0.104	0.114	0.28164936	0.154038038	0.186	47.541	b-g				5	5	5	2200	3000	2600	uppermontane	endemic species
726	____ __ _	Viola_mandshurica	Violaceae	Purple	#5F497B	lip	Hohuan Mt.	3	0.688	0.906	0.626	-0.053	0.249	0.126286703	0.254184371	0.419	102.121	b	170	270	170	15	25	20	2000	3000	2500	uppermontane	temperate asia
