# Supplementary material for: Flower colour and size-signals vary with altitude and resulting climate on the tropical-subtropical islands of Taiwan
Source: Front Plant Sci. 2024 Feb 1;15:1304849. doi: 10.3389/fpls.2024.1304849 (PMC10867191; doi:10.3389/fpls.2024.1304849)
Supplement: Supplementary method S1 — Calculation details for green contrast and colour contrast. [file DataSheet_1.zip › Data_&_figures_RScript/spectra hexagon.R]

#taiwan graphs 

#elevational zone spectral graph

AFoothil<-read.csv("C:/Users/doria/Desktop/figures V4/A_Foothill.csv",header = T)
Bsmontane<-read.csv("C:/Users/doria/Desktop/figures V4/B_submontane.csv",header = T)
CMontane<-read.csv("C:/Users/doria/Desktop/figures V4/C_montane.csv",header = T)
Dusubmont<-read.csv("C:/Users/doria/Desktop/figures V4/D_uppersubmontane.csv",header = T)
Ealpine<-read.csv("C:/Users/doria/Desktop/figures V4/E_alpine.csv",header = T)

par(mfrow = c(5, 1))
dev.off()

library(pavo)
#col=all black
#Foothil
AFoothil1 <- as.rspec(AFoothil,lim=c(300,700),interp=TRUE)
plot1=plot(AFoothil1, xlim=c(300,700),ylim=c(0,100))
#submontane
Bsmontane1 <- as.rspec(Bsmontane,lim=c(300,700),interp=TRUE)
plot1=plot(Bsmontane1, xlim=c(300,700),ylim=c(0,100))
#montane
Cmontane1 <- as.rspec(CMontane,lim=c(300,700),interp=TRUE)
plot1=plot(Cmontane1, xlim=c(300,700),ylim=c(0,100))
#uppersubmontane
Dusubmont1<-as.rspec(Dusubmont,lim=c(300,700),interp=TRUE)
plot1=plot(Dusubmont1, xlim=c(300,700),ylim=c(0,100))
#alpine
Ealpine1<-as.rspec(Ealpine,lim=c(300,700),interp=TRUE)
plot1=plot(Ealpine1, xlim=c(300,700),ylim=c(0,100))

#col="#81986C","#CAD9A0","#E8DDA8","#DBBB94","#E3DBD1"
#Foothil
AFoothil1 <- as.rspec(AFoothil,lim=c(300,700),interp=TRUE)
plot1=plot(AFoothil1, xlim=c(300,700),ylim=c(0,100),col="#81986C")
#submontane
Bsmontane1 <- as.rspec(Bsmontane,lim=c(300,700),interp=TRUE)
plot1=plot(Bsmontane1, xlim=c(300,700),ylim=c(0,100),col="#CAD9A0")
#montane
Cmontane1 <- as.rspec(CMontane,lim=c(300,700),interp=TRUE)
plot1=plot(Cmontane1, xlim=c(300,700),ylim=c(0,100),col="#E8DDA8")
#uppersubmontane
Dusubmont1<-as.rspec(Dusubmont,lim=c(300,700),interp=TRUE)
plot1=plot(Dusubmont1, xlim=c(300,700),ylim=c(0,100),col="#DBBB94")
#alpine
Ealpine1<-as.rspec(Ealpine,lim=c(300,700),interp=TRUE)
plot1=plot(Ealpine1, xlim=c(300,700),ylim=c(0,100),col="#E3DBD1")


#### hexagon plot

hexEle<-read.csv("C:/Users/doria/Desktop/figures V4/hexagonVsElevation.csv",header = T)

head(hexEle)

foothil = hexEle$group[38:220]
submontane = hexEle$group[391:648]
montane = hexEle$group[221:390]
uppermontane = hexEle$group[649:715]
alpine = hexEle$group[1:37]


#hex boundary 
x<-c(0,-0.866,-0.866025404,0,0.866025404,0.866025404,0)
x
y<-c(1,0.5,-0.5,-1,-0.5,0.5,1)
y

#ploting hexagone foothill = hexEle$group[38:220]
plot(x,y,lty=1,type="l",lwd=2,xlim=c(-1.0,1.0),ylim=c(-1.0,1.0),col="black",side="",cex=0.8)

#adding points on graph foothill = hexEle$group[38:220]
points(hexEle$beex[38:220],hexEle$beey[38:220],
       pch=19,cex=0.8,col=hexEle$plotcolor[38:220])

#Draw Circle 
library("plotrix")
draw.circle(0, 0, #center
            0.11, #unit used to detectable by beess Dyer et al 2004, aspect ratio to 1 (asp = 1) or any number you required
            nv =1000 , #Circle, you can change it 5, or 6 or 8 or any based on your type
            border = "red", 
            col = "NA", 
            lty = 1, 
            lwd = 2)

#ploting hexagone submontane = hexEle$group[391:648]
plot(x,y,lty=1,type="l",lwd=2,xlim=c(-1.0,1.0),ylim=c(-1.0,1.0),col="black",side="",cex=0.8)

#adding points on graph submontane = hexEle$group[391:648]
points(hexEle$beex[391:648],hexEle$beey[391:648],
       pch=19,cex=0.8,col=hexEle$plotcolor[391:648])

draw.circle(0, 0, #center
            0.11, #unit used to detectable by beess Dyer et al 2004, aspect ratio to 1 (asp = 1) or any number you required
            nv =1000 , #Circle, you can change it 5, or 6 or 8 or any based on your type
            border = "red", 
            col = "NA", 
            lty = 1, 
            lwd = 2)

#ploting hexagone montane = hexEle$group[221:390]
plot(x,y,lty=1,type="l",lwd=2,xlim=c(-1.0,1.0),ylim=c(-1.0,1.0),col="black",side="",cex=0.8)

#adding points on graph montane = hexEle$group[221:390]
points(hexEle$beex[221:390],hexEle$beey[221:390],
       pch=19,cex=0.8,col=hexEle$plotcolor[221:390])

draw.circle(0, 0, #center
            0.11, #unit used to detectable by beess Dyer et al 2004, aspect ratio to 1 (asp = 1) or any number you required
            nv =1000 , #Circle, you can change it 5, or 6 or 8 or any based on your type
            border = "red", 
            col = "NA", 
            lty = 1, 
            lwd = 2)

#ploting hexagone montane uppermontane = hexEle$group[649:715]
plot(x,y,lty=1,type="l",lwd=2,xlim=c(-1.0,1.0),ylim=c(-1.0,1.0),col="black",side="",cex=0.8)

#adding points on graph uppermontane = hexEle$group[649:715]
points(hexEle$beex[649:715],hexEle$beey[649:715],
       pch=19,cex=0.8,col=hexEle$plotcolor[649:715])

draw.circle(0, 0, #center
            0.11, #unit used to detectable by beess Dyer et al 2004, aspect ratio to 1 (asp = 1) or any number you required
            nv =1000 , #Circle, you can change it 5, or 6 or 8 or any based on your type
            border = "red", 
            col = "NA", 
            lty = 1, 
            lwd = 2)

#ploting hexagone alpine = hexEle$group[1:37]
plot(x,y,lty=1,type="l",lwd=2,xlim=c(-1.0,1.0),ylim=c(-1.0,1.0),col="black",side="",cex=0.8)

#adding points on graph alpine = hexEle$group[1:37]
points(hexEle$beex[1:37],hexEle$beey[1:37],
       pch=19,cex=0.8,col=hexEle$plotcolor[1:37])

draw.circle(0, 0, #center
            0.11, #unit used to detectable by beess Dyer et al 2004, aspect ratio to 1 (asp = 1) or any number you required
            nv =1000 , #Circle, you can change it 5, or 6 or 8 or any based on your type
            border = "red", 
            col = "NA", 
            lty = 1, 
            lwd = 2)


dev.off()
