# Supplementary material for: Flower colour and size-signals vary with altitude and resulting climate on the tropical-subtropical islands of Taiwan
Source: Front Plant Sci. 2024 Feb 1;15:1304849. doi: 10.3389/fpls.2024.1304849 (PMC10867191; doi:10.3389/fpls.2024.1304849)
Supplement: Supplementary method S1 — Calculation details for green contrast and colour contrast. [file DataSheet_1.zip › Data_&_figures_RScript/size vs alt.R]

#flower size Size vs Elevation
sizEl<-read.csv("C:/Users/doria/Desktop/figures V4/tai714_sizeElev.csv",header = T)
head(sizEl)

sizEl.col=as.character(sizEl$plotcolor)

grp.col=as.character(sizEl$col.grp) #color for each locus
grp.sym=sizEl$sym.grp #symbol for each locus

plot(sizEl$alt_median, sizEl$flwr_size, 
     xlim=c(0,4500),
     ylim=c(0,100),
     pch=grp.sym,
     col=grp.col,
     xlab="Altitude (m)",
     ylab="Flower size (diameter, mm)")

## add legend

legend(x=2900,y=100,
       legend=expression("Foothill, <500m",  # Position
                         "Submontane, 500-1499m",# Legend texts
                         "Montane, 1500-2499m",
                         "Upper-montane, 2500-2999m",
                         "Alpine, >3000m"),
       pch=c(15,19,17,18,8),
       cex=0.8,col=c("#81986C","#CAD9A0","#E8DDA8","#DBBB94","#E3DBD1"),
       bty="n")
